# Supplementary material for: Combining Human Genetics of Multiple Sclerosis with Oxidative Stress Phenotype for Drug Repositioning
Source: Pharmaceutics. 2021 Dec 2;13(12):2064. doi: 10.3390/pharmaceutics13122064 (PMC8705550; doi:10.3390/pharmaceutics13122064)
Supplement: Supplementary file 1 [file pharmaceutics-13-02064-s001.zip]

Archive with 2 entries (2 files):
- pharmaceutics-1442358- Supplementary Materials Proofreading.pdf
- Revised_Supplementary Tables_pharmaceutics-1442358.xlsx
