# Supplementary material for: Combining Human Genetics of Multiple Sclerosis with Oxidative Stress Phenotype for Drug Repositioning
Source: Pharmaceutics. 2021 Dec 2;13(12):2064. doi: 10.3390/pharmaceutics13122064 (PMC8705550; doi:10.3390/pharmaceutics13122064)
Supplement: Supplementary file 1 [file pharmaceutics-13-02064-s001.zip › Revised_Supplementary Tables_pharmaceutics-1442358.xlsx]

## Sheet: Table S1
Table S1. Genome-wide association results for multiple sclerosis
Association results from the GWAS Catalog - version v1.0.2-associations_e98_r2021-03-01
Strongest associated SNP	chr:pos (GRCh37hg19)	Risk allele	Risk allele frequency	Odds Ratio	95% CI	P value	Study accession number	Reference
rs11066320	12:112906415	A	Not available	1.0458	Not available	3e-06	GCST009597	31604244
rs2253675	3:53119534	C	Not available	1.046	Not available	6e-06	GCST009597	31604244
rs35280661	17:2253468	G	Not available	1.0464	Not available	2e-06	GCST009597	31604244
rs4941702	13:33492900	G	Not available	1.0474	Not available	3e-06	GCST009597	31604244
rs2295799	9:35821797	G	Not available	1.0501	Not available	8e-06	GCST009597	31604244
rs2811727	9:139639958	A	Not available	1.0522	Not available	7e-06	GCST009597	31604244
rs12909611	15:61157403	C	Not available	1.0524	Not available	8e-06	GCST009597	31604244
rs16903340	5:88063940	A	Not available	1.0524	Not available	5e-06	GCST009597	31604244
rs566267	1:66754533	G	Not available	1.0527	Not available	4e-06	GCST009597	31604244
rs1877721	4:2769269	G	Not available	1.053	Not available	2e-06	GCST009597	31604244
rs2420518	2:61054980	C	Not available	1.053	Not available	6e-07	GCST009597	31604244
rs7565445	2:111935461	C	Not available	1.053	Not available	3e-06	GCST009597	31604244
rs2741190	8:134054230	C	Not available	1.0531	Not available	7e-06	GCST009597	31604244
rs4543864	1:203260500	T	Not available	1.0533	Not available	3e-06	GCST009597	31604244
rs13330176	16:86019087	A	Not available	1.0546	Not available	5e-06	GCST009597	31604244
6:130348257	6:130348257	T	Not available	1.0547	Not available	3e-06	GCST009597	31604244
rs2505509	10:43748422	C	Not available	1.0548	Not available	5e-07	GCST009597	31604244
rs8078776	17:4778487	A	Not available	1.0549	Not available	9e-06	GCST009597	31604244
rs11629690	15:86287724	G	Not available	1.0558	Not available	8e-07	GCST009597	31604244
10:21867179	10:21867179	T	Not available	1.0564	Not available	4e-06	GCST009597	31604244
rs11008218	10:31033003	G	Not available	1.0564	Not available	2e-06	GCST009597	31604244
rs1567526	18:47682225	G	Not available	1.0565	Not available	3e-06	GCST009597	31604244
rs10905353	10:8422617	G	Not available	1.0566	Not available	3e-06	GCST009597	31604244
rs62189580	2:214018981	G	Not available	1.0566	Not available	8e-07	GCST009597	31604244
rs929566	2:191521441	C	Not available	1.0567	Not available	6e-06	GCST009597	31604244
rs137955	22:40291807	T	Not available	1.0568	Not available	1e-08	GCST009597	31604244
rs71545193	6:520595	A	Not available	1.0568	Not available	6e-08	GCST009597	31604244
rs10931933	2:202112471	G	Not available	1.0573	Not available	1e-06	GCST009597	31604244
rs62088246	17:73807961	G	Not available	1.0575	Not available	7e-06	GCST009597	31604244
rs12609500	19:11173928	C	Not available	1.0581	Not available	5e-09	GCST009597	31604244
3:47005668	3:47005668	G	Not available	1.0582	Not available	4e-07	GCST009597	31604244
rs1684468	3:196360830	T	Not available	1.0582	Not available	9e-07	GCST009597	31604244
rs335123	2:89093781	T	Not available	1.0585	Not available	2e-06	GCST009597	31604244
rs17591266	13:40357677	G	Not available	1.0586	Not available	2e-07	GCST009597	31604244
rs6921288	6:130218802	A	Not available	1.0586	Not available	2e-07	GCST009597	31604244
rs3783196	13:42039288	C	Not available	1.0588	Not available	1e-07	GCST009597	31604244
rs6020055	20:48422095	A	Not available	1.0591	Not available	5e-08	GCST009597	31604244
rs1152430	14:91372959	C	Not available	1.0594	Not available	8e-06	GCST009597	31604244
rs6789653	3:141150990	G	Not available	1.0595	Not available	1e-09	GCST009597	31604244
rs9977672	21:40463283	G	Not available	1.0595	Not available	1e-07	GCST009597	31604244
rs7134559	12:46419086	C	Not available	1.0596	Not available	6e-07	GCST009597	31604244
rs11919880	3:32962051	A	Not available	1.0603	Not available	8e-10	GCST009597	31604244
rs33384	5:142609525	G	Not available	1.0603	Not available	7e-07	GCST009597	31604244
16:30171625	16:30171625	C	Not available	1.0606	Not available	3e-06	GCST009597	31604244
rs10789825	11:111249819	G	Not available	1.0608	Not available	2e-06	GCST009597	31604244
rs28512338	18:47126999	A	Not available	1.0609	Not available	4e-07	GCST009597	31604244
rs290260	9:93554953	C	Not available	1.0613	Not available	6e-07	GCST009597	31604244
rs7222450	17:43407670	A	Not available	1.0617	Not available	2e-10	GCST009597	31604244
rs2333227	17:56358762	C	Not available	1.0618	Not available	8e-06	GCST009597	31604244
rs4940730	18:56269737	A	Not available	1.0626	Not available	4e-10	GCST009597	31604244
rs2300747	1:117104215	A	0.88	1.3	[1.14-1.47]	3e-10	GCST000424	19525953
rs3135388	6:32413051	A	0.22	2.75	[2.46-3.07]	4e-225	GCST000424	19525953
rs2523393	6:29705659	A	0.59	1.28	[1.18-1.39]	1e-17	GCST000424	19525953
rs4680534	3:159698945	C	0.37	1.12	[1.02-1.22]	6e-06	GCST000424	19525953
rs2104286	10:6099045	T	0.76	1.15	[1.04-1.27]	9e-08	GCST000424	19525953
rs4149584	12:6442643	T	0.022	1.58	[1.15-2.17]	5e-06	GCST000424	19525953
rs882300	2:136976255	C	0.61	1.19	[1.09-1.30]	1e-07	GCST000424	19525953
rs11865121	16:11166688	C	0.69	1.15	[1.04-1.25]	2e-07	GCST000424	19525953
rs6897932	5:35874575	C	0.75	1.12	[1.02-1.23]	2e-06	GCST000424	19525953
rs17445836	16:86017663	G	0.81	1.25	[1.12-1.39]	4e-09	GCST000424	19525953
rs17824933	11:60760612	G	0.25	1.18	[1.07-1.30]	4e-09	GCST000424	19525953
rs6896969	5:40424426	C	0.62	1.1	[1.01-1.20]	2e-07	GCST000424	19525953
rs1790100	12:123656725	G	0.24	1.11	[1.00-1.22]	7e-07	GCST000424	19525953
rs1250540	10:81036007	G	0.35	1.12	[1.02-1.22]	2e-06	GCST000424	19525953
rs1800693	12:6440009	C	0.45	1.2	[1.10-1.31]	2e-11	GCST000424	19525953
rs1335532	1:117100957	A	0.87	1.28	Not available	1e-07	GCST000425	19525955
rs6604026	1:93303603	G	0.28	1.17	Not available	3e-06	GCST000425	19525955
rs703842	12:58162739	A	0.67	1.23	Not available	5e-11	GCST000425	19525955
rs9271366	6:32586854	G	0.15	2.78	Not available	7e-184	GCST000425	19525955
rs2104286	10:6099045	A	0.73	1.16	Not available	7e-06	GCST000425	19525955
rs6074022	20:44740196	G	0.25	1.2	Not available	1e-07	GCST000425	19525955
rs8049603	16:23067260	T	0.2	1.19	Not available	1e-06	GCST000425	19525955
rs6984045	8:131092413	C	0.02	1.59	Not available	2e-06	GCST000425	19525955
rs4953911	2:135068794	T	0.36	Not available	Not available	2e-07	GCST000577	20117844
rs2150702	9:5893861	G	0.49	1.16	Not available	3e-08	GCST001341	22190364
rs6718520	2:43325570	A	0.48	1.17	Not available	3e-08	GCST001341	22190364
rs2300747	1:117104215	A	0.91	1.37	Not available	6e-09	GCST001341	22190364
rs3129889	6:32413545	G	0.2	2.97	Not available	1e-206	GCST001341	22190364
rs2293152	17:40481529	C	0.62	1.22	Not available	4e-08	GCST001341	22190364
rs6074022	20:44740196	C	0.27	1.15	Not available	5e-06	GCST001341	22190364
rs2546890	5:158759900	A	0.52	1.16	Not available	8e-08	GCST001341	22190364
rs8070463	17:45768836	T	0.5	1.15	Not available	1e-07	GCST001341	22190364
rs2681424	3:121769522	T	0.4	1.16	Not available	2e-07	GCST001341	22190364
rs1738074	6:159465977	C	0.58	1.15	Not available	4e-07	GCST001341	22190364
rs1250542	10:81034670	A	0.37	1.15	Not available	4e-07	GCST001341	22190364
rs7191700	16:11406803	C	0.67	1.15	Not available	6e-07	GCST001341	22190364
rs9596270	13:50842440	T	0.93	1.35	Not available	7e-07	GCST001341	22190364
rs10866713	5:158918894	A	0.22	1.17	Not available	7e-07	GCST001341	22190364
rs170934	3:28079085	T	0.48	1.17	Not available	2e-08	GCST001341	22190364
rs9260489	6:29920332	T	0.45	1.21	Not available	1e-11	GCST001341	22190364
rs12722489	10:6102012	C	0.85	1.23	Not available	4e-08	GCST001341	22190364
rs10411936	19:16548375	A	0.3	1.16	Not available	2e-07	GCST001341	22190364
rs7592330	2:68646783	A	0.56	1.15	Not available	2e-07	GCST001341	22190364
rs931555	5:35803577	Not available	Not available	1.25	[1.15-1.36]	4e-07	GCST000949	21244703
rs4939490	11:60793651	Not available	Not available	1.3	[1.19-1.42]	1e-09	GCST000949	21244703
rs12025416	1:117038287	Not available	Not available	1.45	[1.25-1.69]	1e-07	GCST000949	21244703
rs3135338	6:32401217	A	0.13	3.43	Not available	2e-25	GCST000593	20159113
rs744166	17:40514201	G	0.41	1.15	[1.10-1.20]	3e-10	GCST000593	20159113
rs12722489	10:6102012	C	0.85	1.25	[1.11-1.36]	3e-08	GCST000062	17660530
rs6604026	1:93303603	C	0.29	1.15	[1.08-1.22]	8e-06	GCST000062	17660530
rs10984447	9:121984553	A	0.77	1.17	[1.09-1.25]	8e-06	GCST000062	17660530
rs3135388	6:32413051	A	0.23	1.99	[1.84-2.15]	9e-81	GCST000062	17660530
rs6498169	16:11249329	G	0.37	1.14	[1.08-1.21]	4e-06	GCST000062	17660530
rs6897932	5:35874575	C	0.75	1.18	[1.11-1.26]	3e-07	GCST000062	17660530
rs10492972	1:10353112	C	0.27	1.34	[1.23-1.48]	3e-10	GCST000263	18997785
rs1458175	12:41965861	Not available	0.49	1.34	Not available	2e-06	GCST000269	19010793
rs908821	3:140540718	Not available	0.71	1.37	Not available	3e-06	GCST000269	19010793
rs7672826	4:182399695	Not available	0.34	1.37	Not available	8e-06	GCST000269	19010793
rs9523762	13:93331886	Not available	0.35	1.36	Not available	1e-06	GCST000269	19010793
rs1529316	8:3828138	Not available	0.47	1.36	Not available	2e-06	GCST000269	19010793
rs1755289	9:17938351	Not available	0.61	1.35	Not available	3e-06	GCST000269	19010793
rs397020	20:1205886	Not available	0.52	1.41	Not available	8e-07	GCST000269	19010793
rs1109670	2:9250038	Not available	0.26	1.38	Not available	9e-06	GCST000269	19010793
rs651477	2:119395691	Not available	0.26	1.38	Not available	7e-06	GCST000269	19010793
rs1841770	3:147756686	Not available	0.53	1.34	Not available	8e-06	GCST000269	19010793
rs10243024	7:116346603	Not available	0.23	Not available	Not available	6e-06	GCST000266	19010793
rs299175	19:56313528	Not available	0.46	Not available	Not available	4e-06	GCST000266	19010793
rs7253363	19:11682495	Not available	0.05	Not available	Not available	9e-06	GCST000266	19010793
rs10259085	7:7268431	Not available	0.46	Not available	Not available	4e-06	GCST000266	19010793
rs180358	11:116599392	Not available	0.23	Not available	Not available	6e-06	GCST000266	19010793
rs1478091	4:131790501	Not available	0.06	Not available	Not available	2e-06	GCST000266	19010793
rs7191888	16:73581058	Not available	0.17	Not available	Not available	6e-06	GCST000266	19010793
rs12638253	3:156626091	Not available	0.47	Not available	Not available	2e-06	GCST000266	19010793
rs337718	18:69774278	Not available	0.29	Not available	Not available	9e-06	GCST000266	19010793
rs10518025	4:68064440	Not available	0.14	Not available	Not available	4e-06	GCST000266	19010793
rs6941421	6:15089151	Not available	0.24	Not available	Not available	6e-06	GCST000266	19010793
rs7779014	7:75975586	T	0.2	0.48 (unit increase)	Not available	8e-06	GCST001096	21654844
rs17149161	7:75978229	A	0.2	1.87	Not available	6e-06	GCST001096	21654844
rs12644284	4:154154000	Not available	0.67	2.04	Not available	4e-06	GCST001096	21654844
rs7789940	7:75951230	G	0.19	1.87	Not available	6e-06	GCST001096	21654844
rs758944	7:75953297	T	0.2	0.48 (unit increase)	Not available	8e-06	GCST001096	21654844
rs11962089	6:105612220	G	0.16	0.69 (unit decrease)	Not available	8e-06	GCST001096	21654844
rs11581062	1:101407519	G	Not available	1.12	[1.1-1.13]	3e-10	GCST001198	21833088
rs2744148	16:1073552	G	Not available	1.12	[1.1-1.14]	8e-08	GCST001198	21833088
rs9891119	17:40507980	C	Not available	1.11	[1.09-1.12]	2e-10	GCST001198	21833088
rs290986	9:93563536	A	Not available	1.1	[1.08-1.12]	9e-07	GCST001198	21833088
rs1738074	6:159465977	G	Not available	1.13	[1.12-1.15]	7e-15	GCST001198	21833088
rs1800693	12:6440009	G	Not available	1.12	[1.11-1.14]	4e-14	GCST001198	21833088
rs1077667	19:6668972	G	Not available	1.16	[1.14-1.18]	9e-14	GCST001198	21833088
rs4902647	14:69254191	G	Not available	1.11	[1.1-1.13]	9e-12	GCST001198	21833088
rs1250550	10:81060317	A	Not available	1.1	[1.09-1.12]	6e-09	GCST001198	21833088
rs354033	7:149289464	G	Not available	1.11	[1.1-1.13]	5e-09	GCST001198	21833088
rs2248359	20:52791518	G	Not available	1.12	[1.1-1.13]	3e-11	GCST001198	21833088
rs806321	13:50841323	A	Not available	1.08	[1.07-1.1]	5e-07	GCST001198	21833088
rs3761959	1:157669278	G	Not available	1.08	[1.06-1.09]	3e-06	GCST001198	21833088
rs2243123	3:159709651	G	Not available	1.08	[1.06-1.1]	7e-06	GCST001198	21833088
rs7090512	10:6110829	G	Not available	1.19	[1.17-1.21]	5e-20	GCST001198	21833088
rs386965	16:79652541	G	Not available	1.09	[1.07-1.11]	4e-06	GCST001198	21833088
rs4792814	17:43403005	G	Not available	1.08	[1.06-1.09]	3e-06	GCST001198	21833088
rs874628	19:18304700	A	Not available	1.11	[1.09-1.12]	1e-08	GCST001198	21833088
rs10936599	3:169492101	G	Not available	1.1	[1.08-1.11]	7e-07	GCST001198	21833088
rs4409785	11:95311422	G	Not available	1.1	[1.09-1.12]	6e-07	GCST001198	21833088
rs771767	3:101748638	A	Not available	1.1	[1.09-1.12]	9e-09	GCST001198	21833088
rs802734	6:128278798	A	Not available	1.1	[1.09-1.12]	6e-09	GCST001198	21833088
rs1323292	1:192541021	A	Not available	1.12	[1.1-1.14]	2e-08	GCST001198	21833088
rs307896	19:47661493	G	Not available	1.09	[1.08-1.11]	5e-07	GCST001198	21833088
rs10201872	2:231106724	A	Not available	1.14	[1.12-1.16]	2e-10	GCST001198	21833088
rs13333054	16:86011033	A	Not available	1.11	[1.1-1.13]	1e-08	GCST001198	21833088
rs17594362	13:42139245	A	Not available	1.11	[1.09-1.13]	4e-06	GCST001198	21833088
rs7238078	18:56384192	A	Not available	1.12	[1.1-1.14]	3e-09	GCST001198	21833088
rs281380	19:49214470	G	Not available	1.08	[1.07-1.09]	2e-06	GCST001198	21833088
rs228614	4:103578637	G	Not available	1.09	[1.07-1.1]	1e-07	GCST001198	21833088
rs2283792	22:22131125	C	Not available	1.1	[1.08-1.11]	5e-09	GCST001198	21833088
rs17174870	2:112665201	G	Not available	1.11	[1.09-1.13]	1e-08	GCST001198	21833088
rs4648356	1:2709164	C	Not available	1.14	[1.12-1.16]	1e-14	GCST001198	21833088
rs9321490	6:135494875	G	Not available	1.1	[1.08-1.11]	2e-06	GCST001198	21833088
rs4410871	8:128815029	G	Not available	1.11	[1.09-1.12]	8e-09	GCST001198	21833088
rs12466022	2:43359061	C	Not available	1.11	[1.1-1.13]	6e-10	GCST001198	21833088
rs669607	3:28071444	C	Not available	1.13	[1.12-1.15]	2e-15	GCST001198	21833088
rs13192841	6:137967214	A	Not available	1.1	[1.09-1.12]	1e-08	GCST001198	21833088
rs2425752	20:44702120	A	Not available	1.11	[1.1-1.13]	5e-10	GCST001198	21833088
rs1062158	5:141523000	A	Not available	1.08	[1.07-1.1]	2e-06	GCST001198	21833088
rs140522	22:50971266	A	Not available	1.1	[1.09-1.12]	2e-08	GCST001198	21833088
rs1520333	8:79401038	G	Not available	1.1	[1.08-1.11]	2e-07	GCST001198	21833088
rs9821630	3:16970938	G	Not available	1.08	[1.07-1.1]	4e-06	GCST001198	21833088
rs7595037	2:68647095	A	Not available	1.11	[1.1-1.12]	5e-11	GCST001198	21833088
rs4613763	5:40392728	G	Not available	1.2	[1.18-1.22]	3e-16	GCST001198	21833088
rs7255066	19:45146103	G	Not available	1.09	[1.07-1.11]	1e-06	GCST001198	21833088
rs2019960	8:129192271	G	Not available	1.12	[1.1-1.13]	5e-09	GCST001198	21833088
rs4075958	5:176784512	A	Not available	1.09	[1.08-1.11]	5e-07	GCST001198	21833088
rs180515	17:58024275	G	Not available	1.09	[1.08-1.11]	9e-08	GCST001198	21833088
rs11755724	6:7118990	A	Not available	1.08	[1.06-1.09]	3e-06	GCST001198	21833088
rs12368653	12:58133256	A	Not available	1.1	[1.09-1.12]	2e-09	GCST001198	21833088
rs11154801	6:135739355	A	Not available	1.13	[1.11-1.15]	1e-13	GCST001198	21833088
rs12456021	18:56213390	A	Not available	1.1	[1.08-1.12]	4e-06	GCST001198	21833088
rs12212193	6:90996769	G	Not available	1.09	[1.08-1.1]	4e-08	GCST001198	21833088
rs2300603	14:76005557	A	Not available	1.11	[1.09-1.12]	2e-08	GCST001198	21833088
rs7522462	1:200881595	G	Not available	1.11	[1.1-1.13]	2e-09	GCST001198	21833088
rs2293370	3:119219934	G	Not available	1.13	[1.11-1.15]	3e-09	GCST001198	21833088
rs650258	11:60832282	G	Not available	1.12	[1.1-1.13]	2e-11	GCST001198	21833088
rs1335532	1:117100957	A	Not available	1.22	[1.19-1.24]	3e-16	GCST001198	21833088
rs9282641	3:121796768	G	Not available	1.21	[1.18-1.24]	1e-11	GCST001198	21833088
rs8112449	19:10520064	G	Not available	1.08	[1.07-1.1]	1e-06	GCST001198	21833088
rs6952809	7:2448493	A	Not available	1.08	[1.06-1.09]	4e-06	GCST001198	21833088
rs7200786	16:11177801	A	Not available	1.15	[1.13-1.16]	9e-17	GCST001198	21833088
rs10466829	12:9876091	A	Not available	1.09	[1.08-1.11]	1e-08	GCST001198	21833088
rs630923	11:118754353	C	Not available	1.12	[1.1-1.14]	3e-07	GCST001198	21833088
rs233100	1:85772009	G	Not available	1.08	[1.07-1.1]	1e-06	GCST001198	21833088
rs2303759	19:49869051	C	Not available	1.11	[1.09-1.13]	5e-09	GCST001198	21833088
rs11129295	3:27788780	A	Not available	1.11	[1.09-1.12]	1e-09	GCST001198	21833088
rs11810217	1:93148377	A	Not available	1.15	[1.13-1.16]	6e-15	GCST001198	21833088
rs12048904	1:101331536	A	Not available	1.09	[1.08-1.11]	4e-08	GCST001198	21833088
rs2119704	14:88487689	C	Not available	1.22	[1.19-1.25]	2e-10	GCST001198	21833088
rs7923837	10:94481917	G	Not available	1.1	[1.08-1.11]	5e-09	GCST001198	21833088
rs2546890	5:158759900	A	Not available	1.11	[1.1-1.13]	1e-11	GCST001198	21833088
rs17066096	6:137452908	G	Not available	1.14	[1.12-1.15]	6e-13	GCST001198	21833088
rs6897932	5:35874575	G	Not available	1.11	[1.09-1.13]	2e-08	GCST001198	21833088
rs756699	5:133446575	A	Not available	1.12	[1.1-1.14]	6e-07	GCST001198	21833088
rs12048904	1:101331536	A	Not available	1.09	[1.08-1.11]	4e-08	GCST001198	21833088
rs4285028	3:121660664	A	Not available	1.1	[1.09-1.12]	2e-08	GCST001198	21833088
rs4308217	3:121793187	C	Not available	1.1	[1.08-1.11]	6e-08	GCST001198	21833088
rs3118470	10:6101713	G	Not available	1.12	[1.1-1.13]	3e-11	GCST001198	21833088
rs6062314	20:62409713	A	Not available	1.16	[1.14-1.19]	1e-07	GCST001198	21833088
rs793108	10:31415106	A	Not available	1.08	[1.06-1.09]	3e-06	GCST001198	21833088
rs9292777	5:40437948	T	Not available	1.19	[1.12-1.25]	1e-09	GCST001505	22570697
rs3129934	6:32336187	T	0.1	2.34	[1.90-2.87]	7e-16	GCST001459	22457343
rs9320598	6:98019080	Not available	0.951	2.17	Not available	9e-07	GCST002072	23785401
rs17411949	3:140099693	Not available	Not available	1.85	[1.45-2.37]	8e-07	GCST001891	23472185
rs3817963	6:32368087	Not available	Not available	1.61	[1.38-1.87]	6e-10	GCST001891	23472185
rs3129871	6:32406342	Not available	Not available	1.72	[1.59-1.86]	6e-15	GCST001891	23472185
rs2503875	10:43814049	A	Not available	1.66	[1.37-2.00]	2e-07	GCST000716	20598377
rs3780792	9:136835343	G	Not available	1.6	[1.32-1.92]	1e-06	GCST000716	20598377
rs9271366	6:32586854	G	Not available	2.62	[2.09-3.28]	4e-17	GCST000716	20598377
rs3745672	19:12146370	Not available	Not available	7.39	[3.32-16.47]	1e-06	GCST000716	20598377
rs9657904	3:105586714	T	0.826	1.4	[1.27-1.57]	2e-10	GCST000680	20453840
rs2040406	6:32603007	G	0.26	2.05	Not available	1e-20	GCST000680	20453840
rs3129934	6:32336187	T	Not available	3.3	[2.3-4.9]	9e-11	GCST000252	18941528
rs719316	6:16672760	T	Not available	1.0723	Not available	2e-13	GCST009597	31604244
rs735542	8:128175696	A	Not available	1.0728	Not available	6e-13	GCST009597	31604244
rs3737798	1:160389984	A	Not available	1.0741	Not available	4e-14	GCST009597	31604244
rs6738544	2:191989356	C	Not available	1.0741	Not available	2e-13	GCST009597	31604244
rs4812772	20:42579051	C	Not available	1.0743	Not available	6e-09	GCST009597	31604244
rs12614091	2:204632861	A	Not available	1.076	Not available	6e-12	GCST009597	31604244
rs1857996	2:225806764	C	Not available	1.0761	Not available	8e-07	GCST009597	31604244
rs10936602	3:169536637	T	Not available	1.0766	Not available	2e-11	GCST009597	31604244
rs11083862	19:47638539	A	Not available	1.0769	Not available	2e-09	GCST009597	31604244
rs7855251	9:100868189	T	Not available	1.0774	Not available	1e-10	GCST009597	31604244
rs13136820	4:40307564	C	Not available	1.0775	Not available	8e-10	GCST009597	31604244
6:119215402	6:119215402	A	Not available	1.0776	Not available	3e-10	GCST009597	31604244
rs3845959	3:125867247	T	Not available	1.0787	Not available	2e-07	GCST009597	31604244
rs2187163	18:60931095	G	Not available	1.0793	Not available	4e-07	GCST009597	31604244
rs2317231	1:157686337	G	Not available	1.0804	Not available	3e-16	GCST009597	31604244
rs354033	7:149289464	G	Not available	1.0813	Not available	8e-10	GCST009597	31604244
rs34681760	5:6712834	C	Not available	1.0819	Not available	2e-11	GCST009597	31604244
rs9808753	21:34787312	G	Not available	1.082	Not available	2e-09	GCST009597	31604244
rs12434551	14:69253364	A	Not available	1.0822	Not available	4e-17	GCST009597	31604244
rs34695601	14:76014298	T	Not available	1.0832	Not available	6e-13	GCST009597	31604244
rs2084007	5:133891282	C	Not available	1.0835	Not available	2e-13	GCST009597	31604244
rs10191360	2:136884679	T	Not available	1.0836	Not available	4e-10	GCST009597	31604244
rs2289746	3:105455955	C	Not available	1.0846	Not available	5e-12	GCST009597	31604244
rs55733613	16:89141723	C	Not available	1.0852	Not available	1e-06	GCST009597	31604244
rs71314176	21:34696181	G	Not available	1.0854	Not available	8e-06	GCST009597	31604244
rs4939490	11:60793651	G	Not available	1.1237	Not available	2e-29	GCST009597	31604244
rs701006	12:58106836	G	Not available	1.124	Not available	1e-30	GCST009597	31604244
rs73414214	7:105706462	C	Not available	1.1282	Not available	6e-10	GCST009597	31604244
rs12133753	1:92222089	C	Not available	1.131	Not available	2e-16	GCST009597	31604244
rs35703946	16:86021505	G	Not available	1.1315	Not available	3e-17	GCST009597	31604244
3:100656795	3:100656795	T	Not available	1.1368	Not available	2e-06	GCST009597	31604244
rs12722559	10:6070273	C	Not available	1.1372	Not available	2e-15	GCST009597	31604244
3:121765368	3:121765368	C	Not available	1.1384	Not available	7e-43	GCST009597	31604244
rs35540610	2:231121829	C	Not available	1.1423	Not available	3e-33	GCST009597	31604244
rs17724508	16:79350204	T	Not available	1.1431	Not available	6e-14	GCST009597	31604244
rs62420820	6:137438057	A	Not available	1.1444	Not available	9e-36	GCST009597	31604244
rs34947566	16:11412926	C	Not available	1.1463	Not available	1e-23	GCST009597	31604244
rs6742	20:62374441	C	Not available	1.1492	Not available	4e-14	GCST009597	31604244
rs72855540	2:144990548	G	Not available	1.1495	Not available	2e-07	GCST009597	31604244
rs438613	3:28072086	C	Not available	1.1504	Not available	2e-49	GCST009597	31604244
rs9843355	3:119228508	G	Not available	1.1525	Not available	4e-30	GCST009597	31604244
rs1077667	19:6668972	C	Not available	1.1546	Not available	8e-33	GCST009597	31604244
3:100848597	3:100848597	C	Not available	1.1557	Not available	6e-11	GCST009597	31604244
rs1323292	1:192541021	A	Not available	1.1625	Not available	4e-33	GCST009597	31604244
rs72922276	1:65429319	G	Not available	1.1642	Not available	1e-15	GCST009597	31604244
rs12832171	12:6441622	C	Not available	1.166	Not available	4e-10	GCST009597	31604244
rs34536443	19:10463118	G	Not available	1.204	Not available	3e-11	GCST009597	31604244
rs11256593	10:6117322	T	Not available	1.2062	Not available	3e-65	GCST009597	31604244
1:198573373	1:198573373	C	Not available	1.2197	Not available	2e-07	GCST009597	31604244
rs9591325	13:50811220	T	Not available	1.2276	Not available	1e-19	GCST009597	31604244
11:118783424	11:118783424	G	Not available	1.2659	Not available	9e-11	GCST009597	31604244
rs10801908	1:117090493	C	Not available	1.2987	Not available	5e-70	GCST009597	31604244
14:88523488	14:88523488	C	Not available	1.3316	Not available	2e-30	GCST009597	31604244
3:112693983	3:112693983	T	Not available	1.3609	Not available	3e-09	GCST009597	31604244
1:150593391	1:150593391	T	Not available	1.09613	Not available	1e-06	GCST009597	31604244
1:154983036	1:154983036	G	Not available	1.18371	Not available	2e-08	GCST009597	31604244
1:1682374	1:1682374	A	Not available	1.04581	Not available	3e-06	GCST009597	31604244
1:32715071	1:32715071	T	Not available	1.16822	Not available	7e-07	GCST009597	31604244
1:32738415	1:32738415	A	Not available	1.13186	Not available	1e-15	GCST009597	31604244
11:14868316	11:14868316	G	Not available	1.28667	Not available	9e-12	GCST009597	31604244
16:11213951	16:11213951	C	Not available	1.19517	Not available	4e-71	GCST009597	31604244
16:11353879	16:11353879	T	Not available	1.09063	Not available	5e-16	GCST009597	31604244
16:68335911	16:68335911	C	Not available	1.11198	Not available	4e-06	GCST009597	31604244
16:68694818	16:68694818	C	Not available	1.07308	Not available	8e-07	GCST009597	31604244
18:60902282	18:60902282	G	Not available	1.15287	Not available	9e-07	GCST009597	31604244
2:112492986	2:112492986	C	Not available	1.06998	Not available	2e-12	GCST009597	31604244
20:52783991	20:52783991	G	Not available	1.07782	Not available	2e-06	GCST009597	31604244
5:40429250	5:40429250	T	Not available	1.0717	Not available	1e-11	GCST009597	31604244
8:129177769	8:129177769	C	Not available	1.12473	Not available	3e-25	GCST009597	31604244
8:95851818	8:95851818	G	Not available	1.15287	Not available	3e-10	GCST009597	31604244
9:86543849	9:86543849	G	Not available	1.05285	Not available	1e-06	GCST009597	31604244
rs10063294	5:35877505	G	Not available	1.12689	Not available	2e-28	GCST009597	31604244
rs10066308	5:131790616	A	Not available	1.06213	Not available	3e-07	GCST009597	31604244
rs10102600	8:11285384	C	Not available	1.06906	Not available	1e-06	GCST009597	31604244
rs10245867	7:28142186	T	Not available	1.06963	Not available	1e-11	GCST009597	31604244
rs3747562	12:42854205	G	Not available	1.05719	Not available	9e-06	GCST009597	31604244
rs3809627	16:30103160	C	Not available	1.09433	Not available	1e-21	GCST009597	31604244
rs405343	16:1067832	T	Not available	1.10108	Not available	3e-15	GCST009597	31604244
rs408667	14:88417821	A	Not available	1.05263	Not available	3e-07	GCST009597	31604244
rs4262739	11:128421175	G	Not available	1.06769	Not available	4e-12	GCST009597	31604244
rs4325907	3:101749022	C	Not available	1.07515	Not available	2e-09	GCST009597	31604244
rs4409785	11:95311422	C	Not available	1.08743	Not available	7e-12	GCST009597	31604244
rs4661089	1:157089147	T	Not available	1.06056	Not available	2e-06	GCST009597	31604244
rs4728142	7:128573967	A	Not available	1.05831	Not available	3e-09	GCST009597	31604244
rs4765569	12:124950652	C	Not available	1.08873	Not available	2e-07	GCST009597	31604244
rs4796224	17:34842521	G	Not available	1.09158	Not available	1e-15	GCST009597	31604244
rs4808760	19:18301979	C	Not available	1.11982	Not available	6e-25	GCST009597	31604244
rs4812492	20:39938122	C	Not available	1.06644	Not available	3e-06	GCST009597	31604244
rs483180	1:120267505	C	Not available	1.08589	Not available	1e-17	GCST009597	31604244
rs4834222	4:113074745	T	Not available	1.06474	Not available	2e-07	GCST009597	31604244
rs4896153	6:135833463	T	Not available	1.1152	Not available	3e-29	GCST009597	31604244
rs4896477	6:139901814	G	Not available	1.05541	Not available	8e-08	GCST009597	31604244
rs531612	11:65705432	T	Not available	1.06895	Not available	1e-09	GCST009597	31604244
rs55858457	7:2443302	T	Not available	1.06655	Not available	3e-08	GCST009597	31604244
rs56095240	11:95421830	A	Not available	1.10816	Not available	1e-09	GCST009597	31604244
rs56376240	11:113848902	A	Not available	1.08519	Not available	7e-08	GCST009597	31604244
rs57116599	2:112770799	G	Not available	1.09445	Not available	1e-11	GCST009597	31604244
rs58394161	1:92939959	C	Not available	1.13263	Not available	1e-14	GCST009597	31604244
rs60600003	7:37382465	G	Not available	1.146	Not available	5e-19	GCST009597	31604244
rs61909096	11:128351142	G	Not available	1.05274	Not available	5e-06	GCST009597	31604244
rs2242508	7:56151489	A	Not available	1.05899	Not available	3e-07	GCST009597	31604244
rs2248137	20:52789743	C	Not available	1.09194	Not available	2e-19	GCST009597	31604244
rs2269434	11:47360412	C	Not available	1.09063	Not available	1e-13	GCST009597	31604244
rs2273215	6:170586082	G	Not available	1.07677	Not available	3e-06	GCST009597	31604244
rs2286974	16:11114512	A	Not available	1.10084	Not available	4e-09	GCST009597	31604244
rs2364485	12:6514963	A	Not available	1.11582	Not available	2e-20	GCST009597	31604244
rs2469434	18:67544046	C	Not available	1.05463	Not available	3e-08	GCST009597	31604244
rs249677	5:141539339	A	Not available	1.07377	Not available	6e-13	GCST009597	31604244
rs2585447	20:52744437	C	Not available	1.0879	Not available	3e-10	GCST009597	31604244
rs2590438	3:187565968	G	Not available	1.06872	Not available	5e-09	GCST009597	31604244
rs2618101	3:27924505	G	Not available	1.06746	Not available	9e-08	GCST009597	31604244
rs27002	5:94205837	C	Not available	1.05664	Not available	4e-06	GCST009597	31604244
rs2705616	4:87862396	C	Not available	1.07724	Not available	1e-11	GCST009597	31604244
rs2724416	11:110246610	T	Not available	1.05775	Not available	2e-06	GCST009597	31604244
rs2726479	4:106255589	C	Not available	1.06746	Not available	4e-11	GCST009597	31604244
rs2727790	11:116688383	A	Not available	1.25251	Not available	9e-06	GCST009597	31604244
rs2836438	21:39864727	A	Not available	1.10619	Not available	3e-10	GCST009597	31604244
rs28703878	8:79417222	G	Not available	1.10791	Not available	5e-22	GCST009597	31604244
rs2960172	17:47379581	A	Not available	1.05719	Not available	2e-06	GCST009597	31604244
rs2986736	1:6512547	C	Not available	1.12007	Not available	9e-17	GCST009597	31604244
rs31220	5:156590355	G	Not available	1.06485	Not available	3e-06	GCST009597	31604244
rs32658	5:118703662	T	Not available	1.06315	Not available	3e-08	GCST009597	31604244
rs34026809	11:118480695	G	Not available	1.09051	Not available	8e-17	GCST009597	31604244
rs35218683	11:321138	T	Not available	1.07921	Not available	1e-08	GCST009597	31604244
rs35486093	1:85729820	G	Not available	1.20904	Not available	2e-31	GCST009597	31604244
rs62059189	17:7175844	T	Not available	1.07527	Not available	3e-06	GCST009597	31604244
rs6492971	15:41233035	A	Not available	1.05396	Not available	3e-06	GCST009597	31604244
rs6495124	15:75154779	C	Not available	1.05241	Not available	3e-07	GCST009597	31604244
rs6496663	15:90887584	C	Not available	1.08968	Not available	1e-12	GCST009597	31604244
rs6564681	16:79652720	C	Not available	1.08085	Not available	4e-14	GCST009597	31604244
rs6589939	11:122518525	G	Not available	1.08284	Not available	2e-12	GCST009597	31604244
rs6670198	1:2520527	T	Not available	1.13675	Not available	2e-36	GCST009597	31604244
rs6672420	1:25291010	A	Not available	1.06338	Not available	1e-09	GCST009597	31604244
rs67457628	17:1965278	T	Not available	1.06304	Not available	7e-06	GCST009597	31604244
rs67934705	na	G	Not available	1.06849	Not available	4e-08	GCST009597	31604244
rs6837324	4:48127262	G	Not available	1.06655	Not available	1e-11	GCST009597	31604244
rs6911131	6:143865221	G	Not available	1.1212	Not available	1e-10	GCST009597	31604244
rs6990534	8:128814091	G	Not available	1.10205	Not available	6e-20	GCST009597	31604244
rs7260482	19:45143942	C	Not available	1.07782	Not available	1e-09	GCST009597	31604244
rs72665771	4:87513579	A	Not available	1.05563	Not available	8e-06	GCST009597	31604244
rs72928038	6:90976768	A	Not available	1.15433	Not available	8e-29	GCST009597	31604244
rs7295386	12:51220897	C	Not available	1.05396	Not available	9e-06	GCST009597	31604244
rs73060045	12:12168131	G	Not available	1.12145	Not available	8e-07	GCST009597	31604244
rs73277163	12:11998776	G	Not available	1.20337	Not available	2e-06	GCST009597	31604244
rs7698247	4:40192049	G	Not available	1.06157	Not available	6e-07	GCST009597	31604244
rs7830997	8:71442114	A	Not available	1.06259	Not available	9e-08	GCST009597	31604244
rs7975763	12:123604053	T	Not available	1.0853	Not available	3e-13	GCST009597	31604244
rs7977720	12:9866349	T	Not available	1.09951	Not available	5e-24	GCST009597	31604244
rs883871	17:38252660	A	Not available	1.12803	Not available	9e-14	GCST009597	31604244
rs9308424	1:212877776	G	Not available	1.09457	Not available	9e-14	GCST009597	31604244
rs67111717	5:176790162	G	Not available	1.1041	Not available	3e-21	GCST009597	31604244
rs59655222	1:200875897	T	Not available	1.1049	Not available	6e-21	GCST009597	31604244
rs2327586	6:135495226	T	Not available	1.1053	Not available	9e-20	GCST009597	31604244
rs62013236	15:79247482	C	Not available	1.106	Not available	9e-17	GCST009597	31604244
rs6427540	1:160634588	C	Not available	1.106	Not available	1e-09	GCST009597	31604244
rs12925972	16:79111297	C	Not available	1.107	Not available	1e-19	GCST009597	31604244
rs11079784	17:45702280	C	Not available	1.1074	Not available	2e-27	GCST009597	31604244
rs58166386	19:16559421	G	Not available	1.108	Not available	4e-24	GCST009597	31604244
5:1519833	5:1519833	T	Not available	1.1081	Not available	8e-06	GCST009597	31604244
rs62208470	20:39945771	G	Not available	1.1088	Not available	5e-06	GCST009597	31604244
13:100026952	13:100026952	A	Not available	1.11	Not available	9e-17	GCST009597	31604244
rs1014486	3:159691112	C	Not available	1.11	Not available	3e-28	GCST009597	31604244
rs6589706	11:118747813	A	Not available	1.11	Not available	5e-26	GCST009597	31604244
6:14691215	6:14691215	C	Not available	1.1108	Not available	1e-17	GCST009597	31604244
rs244656	5:133449827	A	Not available	1.1116	Not available	3e-14	GCST009597	31604244
rs631204	6:137959455	A	Not available	1.1127	Not available	5e-25	GCST009597	31604244
rs4560284	3:4891205	A	Not available	1.1138	Not available	6e-08	GCST009597	31604244
3:5035903	3:5035903	C	Not available	1.1146	Not available	2e-06	GCST009597	31604244
10:6390285	10:6390285	C	Not available	1.1147	Not available	1e-06	GCST009597	31604244
rs2150879	17:57859210	G	Not available	1.1163	Not available	4e-31	GCST009597	31604244
rs12478539	2:43355324	G	Not available	1.1165	Not available	2e-24	GCST009597	31604244
rs28834106	19:10592144	T	Not available	1.1171	Not available	4e-19	GCST009597	31604244
rs2069852	7:22772260	G	Not available	1.1173	Not available	8e-07	GCST009597	31604244
3:121783015	3:121783015	T	Not available	1.1199	Not available	8e-10	GCST009597	31604244
rs12365699	11:118743286	G	Not available	1.1237	Not available	2e-19	GCST009597	31604244
rs12094392	1:120273909	C	Not available	1.17606	Not available	2e-06	GCST009597	31604244
rs12147246	14:103265844	A	Not available	1.09433	Not available	2e-15	GCST009597	31604244
rs12211604	6:7100029	G	Not available	1.06542	Not available	2e-08	GCST009597	31604244
rs12456021	18:56213390	A	Not available	1.06883	Not available	2e-07	GCST009597	31604244
rs1250551	10:81059335	T	Not available	1.10096	Not available	2e-23	GCST009597	31604244
rs12588969	14:103230758	G	Not available	1.07666	Not available	2e-09	GCST009597	31604244
rs12722574	10:6066462	A	Not available	1.104	Not available	4e-07	GCST009597	31604244
rs12755416	1:150694480	G	Not available	1.08249	Not available	6e-08	GCST009597	31604244
rs12971909	19:4466466	A	Not available	1.0725	Not available	6e-09	GCST009597	31604244
rs13193860	6:114149335	A	Not available	1.06655	Not available	1e-06	GCST009597	31604244
rs13254990	8:129076451	T	Not available	1.06326	Not available	6e-08	GCST009597	31604244
rs13327021	3:27783015	T	Not available	1.08319	Not available	2e-16	GCST009597	31604244
rs13428812	2:25492467	G	Not available	1.0543	Not available	1e-07	GCST009597	31604244
rs1365120	11:36438075	C	Not available	1.09577	Not available	4e-08	GCST009597	31604244
rs1399180	10:8098719	C	Not available	1.10156	Not available	7e-11	GCST009597	31604244
rs140522	22:50971266	T	Not available	1.11582	Not available	1e-21	GCST009597	31604244
rs1415069	1:93426869	G	Not available	1.07411	Not available	3e-08	GCST009597	31604244
rs1465697	19:49837246	T	Not available	1.09733	Not available	3e-18	GCST009597	31604244
rs16917546	10:64397538	T	Not available	1.06485	Not available	6e-06	GCST009597	31604244
rs17051321	4:122119449	T	Not available	1.08436	Not available	1e-10	GCST009597	31604244
rs1738074	6:159465977	C	Not available	1.13276	Not available	3e-35	GCST009597	31604244
rs1800693	12:6440009	C	Not available	1.14943	Not available	2e-47	GCST009597	31604244
rs1801133	1:11856378	G	Not available	1.10705	Not available	2e-15	GCST009597	31604244
rs1819577	10:89827121	A	Not available	1.06067	Not available	1e-07	GCST009597	31604244
rs2045769	4:38721164	C	Not available	1.06372	Not available	5e-06	GCST009597	31604244
rs962052	2:151644203	C	Not available	1.0628	Not available	8e-09	GCST009597	31604244
8:129011095	8:129011095	C	Not available	1.0632	Not available	7e-08	GCST009597	31604244
rs3923387	8:144986793	T	Not available	1.0639	Not available	2e-08	GCST009597	31604244
rs3184504	12:111884608	T	Not available	1.0643	Not available	4e-11	GCST009597	31604244
rs34299154	10:64423416	C	Not available	1.0644	Not available	5e-07	GCST009597	31604244
rs5756405	22:37310954	A	Not available	1.0645	Not available	5e-11	GCST009597	31604244
20:52210360	20:52210360	G	Not available	1.0646	Not available	2e-07	GCST009597	31604244
rs7620803	3:113271057	T	Not available	1.0648	Not available	7e-07	GCST009597	31604244
rs9900529	17:73335776	C	Not available	1.0648	Not available	5e-08	GCST009597	31604244
rs4820955	22:31622539	A	Not available	1.0652	Not available	1e-08	GCST009597	31604244
rs802730	6:128280104	T	Not available	1.0653	Not available	1e-09	GCST009597	31604244
rs72989863	4:164493807	G	Not available	1.066	Not available	6e-09	GCST009597	31604244
rs11762408	7:150373728	C	Not available	1.0665	Not available	1e-06	GCST009597	31604244
rs13066789	3:187987624	C	Not available	1.0666	Not available	1e-08	GCST009597	31604244
rs1442118	5:103690316	A	Not available	1.0668	Not available	8e-06	GCST009597	31604244
rs2052401	2:162962045	C	Not available	1.0669	Not available	2e-07	GCST009597	31604244
rs17741873	10:75653800	G	Not available	1.0676	Not available	5e-08	GCST009597	31604244
rs13385171	2:65661843	C	Not available	1.0679	Not available	3e-11	GCST009597	31604244
rs11231749	11:64095178	C	Not available	1.0681	Not available	1e-11	GCST009597	31604244
rs72709458	5:1283755	T	Not available	1.0683	Not available	7e-07	GCST009597	31604244
rs6433892	2:181971237	A	Not available	1.0689	Not available	1e-06	GCST009597	31604244
rs7525478	1:207866152	T	Not available	1.0697	Not available	1e-07	GCST009597	31604244
rs760517	22:37258986	C	Not available	1.07	Not available	5e-11	GCST009597	31604244
rs4392367	3:33171659	G	Not available	1.0701	Not available	1e-07	GCST009597	31604244
rs61708525	12:94661453	G	Not available	1.0702	Not available	2e-08	GCST009597	31604244
rs9399125	6:135197908	C	Not available	1.0661	Not available	7e-07	GCST009597	31604244
rs9568402	13:50961957	T	Not available	1.08992	Not available	5e-09	GCST009597	31604244
rs9844930	3:56953174	A	Not available	1.05876	Not available	8e-07	GCST009597	31604244
rs9863496	3:18798848	C	Not available	1.0755	Not available	3e-14	GCST009597	31604244
rs9909593	17:37970149	G	Not available	1.0812	Not available	9e-17	GCST009597	31604244
rs9955954	18:56348044	A	Not available	1.08932	Not available	5e-11	GCST009597	31604244
rs9992763	4:109058718	G	Not available	1.06564	Not available	2e-11	GCST009597	31604244
rs6072343	20:39968188	A	Not available	1.08155	Not available	3e-09	GCST009597	31604244
rs11026091	11:3259809	Not available	Not available	Not available	Not available	2e-06	GCST001860	23412934
rs13279485	8:1883352	Not available	Not available	Not available	Not available	1e-06	GCST001860	23412934
rs4669226	2:8053597	Not available	Not available	Not available	Not available	5e-06	GCST001860	23412934
rs9568281	13:50185204	Not available	Not available	Not available	Not available	3e-07	GCST001860	23412934
rs7924357	11:102628052	Not available	Not available	Not available	Not available	1e-06	GCST001860	23412934
rs733724	6:105223864	Not available	Not available	Not available	Not available	3e-07	GCST001860	23412934
rs17267338	10:114388272	Not available	Not available	Not available	Not available	8e-06	GCST001860	23412934
rs17749211	8:119391409	Not available	Not available	Not available	Not available	8e-06	GCST001860	23412934
rs1821625	2:134230217	Not available	Not available	Not available	Not available	7e-06	GCST001860	23412934
rs12513380	4:166830364	Not available	Not available	Not available	Not available	5e-06	GCST001860	23412934
rs533259	1:182549019	Not available	Not available	Not available	Not available	6e-09	GCST001860	23412934
rs17090640	4:180667647	Not available	Not available	Not available	Not available	3e-06	GCST001860	23412934
rs4271113	X:34892503	Not available	Not available	Not available	Not available	9e-07	GCST001860	23412934
rs2920001	18:28789725	Not available	Not available	Not available	Not available	1e-06	GCST001860	23412934
rs5978649	X:13615118	Not available	Not available	Not available	Not available	4e-06	GCST001860	23412934
rs4916321	1:173284199	Not available	Not available	Not available	Not available	7e-06	GCST001860	23412934
rs4364506	6:130389940	Not available	Not available	1.1236	[1.08-1.18]	2e-06	GCST003566	27386562
rs2812197	13:50817826	Not available	Not available	1.14943	[1.1-1.2]	3e-10	GCST003566	27386562
rs34286592	16:29820480	T	Not available	1.16	[1.09-1.23]	5e-07	GCST003566	27386562
rs4925166	17:18210810	Not available	Not available	1.16279	[1.11-1.22]	7e-12	GCST003566	27386562
rs2836425	21:39838825	T	Not available	1.18	[1.11-1.25]	2e-07	GCST003566	27386562
rs10797431	1:2501222	Not available	Not available	1.19048	Not available	2e-10	GCST003566	27386562
rs6689470	1:92951210	A	Not available	1.24	[1.16-1.33]	4e-10	GCST003566	27386562
rs2300747	1:117104215	Not available	Not available	1.33333	Not available	2e-12	GCST003566	27386562
rs7535818	1:192545099	Not available	Not available	1.31579	Not available	2e-15	GCST003566	27386562
rs2681424	3:121769522	Not available	Not available	1.16279	Not available	1e-09	GCST003566	27386562
rs6859219	5:55438580	Not available	Not available	1.19048	Not available	8e-09	GCST003566	27386562
rs3104373	6:32600375	T	Not available	2.9	[2.72-3.09]	1e-234	GCST003566	27386562
rs2182410	10:6122669	Not available	Not available	1.19048	Not available	4e-09	GCST003566	27386562
rs1891621	10:31390127	Not available	Not available	1.14943	Not available	1e-11	GCST003566	27386562
rs1800693	12:6440009	C	Not available	1.17	[1.11-1.23]	3e-08	GCST003566	27386562
rs6498168	16:11235130	T	Not available	1.23	[1.17-1.29]	1e-09	GCST003566	27386562
rs6498160	16:11199447	T	0.36	1.27	Not available	7e-08	GCST004290	28445677
rs60733400	1:2516781	G	0.702	1.27	Not available	1e-06	GCST004290	28445677
rs9657904	3:105586714	T	0.832	1.37	Not available	2e-07	GCST004290	28445677
rs78077440	5:40323767	G	0.716	1.26	Not available	2e-06	GCST004290	28445677
rs12253981	10:6092346	G	0.519	1.31	Not available	1e-09	GCST004290	28445677
rs175126	11:60833624	G	0.46	1.06	[1.04-1.09]	2e-07	GCST005531	24076602
rs3809006	11:128410836	G	0.49	1.06	[1.04-1.09]	4e-07	GCST005531	24076602
rs731089	13:33498035	A	0.69	1.06	[1.04-1.09]	1e-06	GCST005531	24076602
rs7993214	13:40350912	G	0.65	1.06	[1.03-1.09]	2e-06	GCST005531	24076602
rs806349	13:50859990	A	0.48	1.06	[1.04-1.08]	8e-07	GCST005531	24076602
rs4903324	14:75961511	A	0.2	1.08	[1.05-1.11]	2e-07	GCST005531	24076602
rs4924273	15:38846738	G	0.26	1.07	[1.04-1.09]	1e-06	GCST005531	24076602
rs223889	16:57392241	A	0.29	1.06	[1.04-1.09]	2e-06	GCST005531	24076602
rs7260516	19:52287452	A	0.36	1.06	[1.03-1.08]	3e-06	GCST005531	24076602
rs17371986	1:160402259	A	0.79	1.07	[1.04-1.10]	5e-06	GCST005531	24076602
rs113116201	1:198830942	G	0.02	1.29	[1.16-1.43]	1e-06	GCST005531	24076602
rs1534422	2:12640741	G	0.46	1.06	[1.04-1.09]	3e-07	GCST005531	24076602
rs6716355	2:182235092	C	0.31	1.06	[1.04-1.09]	2e-06	GCST005531	24076602
rs6435203	2:204611195	A	0.73	1.07	[1.04-1.10]	1e-07	GCST005531	24076602
rs9846396	3:141140968	G	0.57	1.07	[1.04-1.09]	8e-08	GCST005531	24076602
rs522127	3:159734668	C	0.43	1.07	[1.04-1.09]	5e-07	GCST005531	24076602
rs66756607	3:188082919	G	0.44	1.06	[1.04-1.09]	2e-07	GCST005531	24076602
rs189139	4:2832727	A	0.33	1.07	[1.04-1.10]	1e-06	GCST005531	24076602
rs727098	6:139911322	G	0.25	1.07	[1.04-1.10]	7e-07	GCST005531	24076602
rs9355260	6:159524622	A	0.18	1.08	[1.05-1.11]	6e-07	GCST005531	24076602
rs75637965	8:11315592	C	0.13	1.08	[1.04-1.11]	9e-06	GCST005531	24076602
rs13260060	8:71218360	A	0.1	1.1	[1.06-1.14]	7e-07	GCST005531	24076602
rs6072343	20:39968188	A	0.15	1.09	[1.06-1.13]	7e-08	GCST005531	24076602
rs9808753	21:34787312	G	0.14	1.09	[1.06-1.13]	1e-07	GCST005531	24076602
rs62626325	10:6121285	G	0.83	1.1	[1.05-1.15]	9e-06	GCST005531	24076602
rs2688608	10:75658349	A	0.56	1.07	Not available	4e-08	GCST005531	24076602
rs3007421	1:6530189	A	0.13	1.11	Not available	5e-10	GCST005531	24076602
rs12087340	1:85746993	A	0.09	1.21	Not available	1e-20	GCST005531	24076602
rs694739	11:64097233	A	0.62	1.07	Not available	2e-09	GCST005531	24076602
rs9736016	11:118724894	T	0.63	1.1	Not available	3e-15	GCST005531	24076602
rs12296430	12:6503500	C	0.21	1.12	Not available	7e-14	GCST005531	24076602
rs4772201	13:100086259	A	0.83	1.1	Not available	1e-10	GCST005531	24076602
rs12148050	14:103263788	A	0.36	1.09	Not available	5e-13	GCST005531	24076602
rs59772922	15:79207466	A	0.83	1.09	Not available	1e-08	GCST005531	24076602
rs8042861	15:90977333	A	0.45	1.07	Not available	2e-09	GCST005531	24076602
rs6498184	16:11435990	G	0.82	1.15	Not available	7e-18	GCST005531	24076602
rs7204270	16:30156963	G	0.49	1.09	Not available	2e-11	GCST005531	24076602
rs1886700	16:68685905	A	0.14	1.1	Not available	1e-08	GCST005531	24076602
rs12149527	16:79110596	A	0.47	1.08	Not available	3e-11	GCST005531	24076602
rs7196953	16:79649394	A	0.3	1.09	Not available	1e-10	GCST005531	24076602
rs12946510	17:37912377	A	0.48	1.07	Not available	3e-09	GCST005531	24076602
rs4794058	17:45597098	A	0.52	1.09	Not available	1e-13	GCST005531	24076602
rs17119	6:14719496	A	0.8	1.1	Not available	1e-10	GCST005531	24076602
rs941816	6:36375304	G	0.2	1.11	Not available	4e-10	GCST005531	24076602
rs17785991	20:48438761	A	0.34	1.07	Not available	4e-08	GCST005531	24076602
rs706015	7:27014988	C	0.18	1.1	Not available	1e-10	GCST005531	24076602
rs7769192	6:137962655	G	0.54	1.08	Not available	3e-09	GCST005531	24076602
rs60600003	7:37382465	C	0.1	1.15	Not available	6e-14	GCST005531	24076602
rs4780346	16:11288806	A	0.25	1.09	Not available	4e-10	GCST005531	24076602
rs2456449	8:128192981	G	0.37	1.08	Not available	2e-09	GCST005531	24076602
rs41286801	1:92975464	A	0.16	1.19	Not available	1e-26	GCST005531	24076602
rs2104286	10:6099045	A	0.73	1.22	Not available	2e-47	GCST005531	24076602
rs1782645	10:81048611	A	0.41	1.1	Not available	3e-15	GCST005531	24076602
rs7923837	10:94481917	G	0.62	1.11	Not available	4e-17	GCST005531	24076602
rs34383631	11:60793330	A	0.39	1.13	Not available	4e-23	GCST005531	24076602
rs1800693	12:6440009	G	0.41	1.14	Not available	7e-28	GCST005531	24076602
rs11052877	12:9905690	G	0.38	1.09	Not available	6e-13	GCST005531	24076602
rs201202118	12:58182062	A	0.67	1.13	Not available	9e-22	GCST005531	24076602
rs7132277	12:123593382	A	0.19	1.12	Not available	2e-13	GCST005531	24076602
rs2236262	14:69261472	A	0.5	1.08	Not available	3e-12	GCST005531	24076602
rs74796499	14:88432328	C	0.95	1.32	Not available	2e-20	GCST005531	24076602
rs12927355	16:11194771	G	0.69	1.2	Not available	6e-46	GCST005531	24076602
rs35929052	16:85994484	G	0.88	1.15	Not available	6e-12	GCST005531	24076602
rs4796791	17:40530763	A	0.36	1.12	Not available	4e-20	GCST005531	24076602
rs8070345	17:57816757	A	0.46	1.12	Not available	2e-23	GCST005531	24076602
rs1077667	19:6668972	G	0.79	1.16	Not available	2e-24	GCST005531	24076602
rs34536443	19:10463118	C	0.96	1.29	Not available	2e-14	GCST005531	24076602
rs11554159	19:18285944	G	0.74	1.15	Not available	2e-24	GCST005531	24076602
rs8107548	19:49870643	G	0.26	1.11	Not available	6e-15	GCST005531	24076602
rs4810485	20:44747947	A	0.25	1.11	Not available	8e-16	GCST005531	24076602
rs2248359	20:52791518	G	0.62	1.09	Not available	2e-13	GCST005531	24076602
rs2283792	22:22131125	C	0.53	1.1	Not available	6e-16	GCST005531	24076602
rs523604	11:118755738	A	0.54	1.1	Not available	6e-15	GCST005531	24076602
rs5756391	22:37298344	A	0.39	1.06	[1.03-1.08]	1e-06	GCST005531	24076602
rs2073167	22:41791536	A	0.52	1.06	[1.03-1.08]	1e-06	GCST005531	24076602
rs4755450	11:36363575	G	0.66	1.06	[1.03-1.08]	7e-06	GCST005531	24076602
rs7552544	1:101240893	A	0.43	1.1	Not available	2e-16	GCST005531	24076602
rs6677309	1:117080166	A	0.88	1.29	Not available	5e-42	GCST005531	24076602
rs1359062	1:192541472	C	0.83	1.15	Not available	5e-20	GCST005531	24076602
rs55838263	1:200874728	A	0.71	1.13	Not available	4e-19	GCST005531	24076602
rs2163226	2:43361256	A	0.73	1.12	Not available	2e-16	GCST005531	24076602
rs7595717	2:68587477	A	0.27	1.1	Not available	1e-13	GCST005531	24076602
rs9989735	2:231115454	C	0.19	1.16	Not available	4e-23	GCST005531	24076602
rs2371108	3:27757018	A	0.39	1.1	Not available	2e-15	GCST005531	24076602
rs1813375	3:28078571	A	0.49	1.15	Not available	2e-32	GCST005531	24076602
rs1131265	3:119222456	C	0.81	1.17	Not available	1e-23	GCST005531	24076602
rs1920296	3:121543577	C	0.64	1.12	Not available	7e-22	GCST005531	24076602
rs2255214	3:121770539	C	0.52	1.13	Not available	1e-24	GCST005531	24076602
rs1014486	3:159691112	G	0.44	1.11	Not available	1e-18	GCST005531	24076602
rs7665090	4:103551603	G	0.53	1.09	Not available	1e-08	GCST005531	24076602
rs6881706	5:35879156	C	0.73	1.12	Not available	4e-17	GCST005531	24076602
rs6880778	5:40399096	G	0.61	1.12	Not available	8e-20	GCST005531	24076602
rs71624119	5:55440730	G	0.76	1.11	Not available	3e-13	GCST005531	24076602
rs72928038	6:90976768	A	0.19	1.14	Not available	2e-15	GCST005531	24076602
rs11154801	6:135739355	A	0.37	1.12	Not available	2e-20	GCST005531	24076602
rs17066096	6:137452908	G	0.25	1.14	Not available	2e-23	GCST005531	24076602
rs67297943	6:138244816	A	0.8	1.11	Not available	6e-13	GCST005531	24076602
rs212405	6:159470559	T	0.64	1.12	Not available	8e-21	GCST005531	24076602
rs1021156	8:79575804	A	0.26	1.11	Not available	9e-17	GCST005531	24076602
rs4410871	8:128815029	G	0.72	1.11	Not available	4e-16	GCST005531	24076602
rs759648	8:129158945	C	0.31	1.08	Not available	5e-10	GCST005531	24076602
rs7120737	11:47702395	G	0.15	1.1	Not available	1e-09	GCST005531	24076602
rs11587876	1:85915183	A	0.81	1.09	Not available	4e-09	GCST005531	24076602
rs666930	1:120258970	G	0.53	1.08	Not available	6e-12	GCST005531	24076602
rs2050568	1:157770241	G	0.54	1.08	Not available	2e-10	GCST005531	24076602
rs35967351	1:160711804	A	0.68	1.09	Not available	4e-11	GCST005531	24076602
rs4665719	2:25017860	G	0.25	1.08	Not available	3e-09	GCST005531	24076602
rs842639	2:61095245	A	0.67	1.1	Not available	2e-14	GCST005531	24076602
rs9967792	2:191974435	G	0.64	1.09	Not available	4e-12	GCST005531	24076602
rs11719975	3:18785585	C	0.28	1.08	Not available	1e-08	GCST005531	24076602
rs4679081	3:33013483	G	0.55	1.07	Not available	2e-09	GCST005531	24076602
rs9828629	3:71530346	G	0.64	1.08	Not available	2e-10	GCST005531	24076602
rs2726518	4:106173199	C	0.58	1.07	Not available	4e-08	GCST005531	24076602
rs756699	5:133446575	A	0.88	1.12	Not available	9e-11	GCST005531	24076602
rs1036207	5:141499041	C	0.62	1.07	Not available	4e-09	GCST005531	24076602
rs4976646	5:176788570	G	0.36	1.12	Not available	4e-18	GCST005531	24076602
rs2288904	19:10742170	G	0.78	1.1	Not available	2e-11	GCST005531	24076602
rs1870071	19:16505106	G	0.3	1.1	Not available	2e-15	GCST005531	24076602
rs1843938	7:3113034	A	0.44	1.08	Not available	1e-10	GCST005531	24076602
rs2256814	20:62373983	A	0.21	1.09	Not available	4e-09	GCST005531	24076602
rs917116	7:28172739	C	0.21	1.09	Not available	3e-10	GCST005531	24076602
rs533646	11:118566746	G	0.68	1.09	Not available	8e-11	GCST005531	24076602
rs201847125	7:50325567	G	0.7	1.1	Not available	1e-11	GCST005531	24076602
rs3748817	1:2525665	A	0.65	1.14	Not available	1e-26	GCST005531	24076602
rs793108	10:31415106	A	0.51	1.08	Not available	6e-12	GCST005531	24076602
rs3004212	10:43642810	G	0.73	1.07	[1.04-1.10]	3e-07	GCST005531	24076602
rs1112718	10:94479107	A	Not available	1.086	Not available	2e-17	GCST009597	31604244
rs11859008	16:79286503	C	Not available	1.0863	Not available	2e-07	GCST009597	31604244
rs983494	1:160703965	G	Not available	1.0875	Not available	6e-16	GCST009597	31604244
rs10230723	7:50239880	A	Not available	1.0876	Not available	8e-11	GCST009597	31604244
rs2546890	5:158759900	A	Not available	1.0878	Not available	5e-19	GCST009597	31604244
rs8062446	16:57077094	T	Not available	1.0878	Not available	4e-09	GCST009597	31604244
rs61863928	10:64449549	G	Not available	1.0891	Not available	3e-16	GCST009597	31604244
rs9610458	22:22205353	T	Not available	1.0893	Not available	1e-19	GCST009597	31604244
rs12622670	2:68646536	T	Not available	1.0901	Not available	5e-16	GCST009597	31604244
7:50328339	7:50328339	A	Not available	1.0912	Not available	3e-16	GCST009597	31604244
rs13257990	8:61840558	C	Not available	1.0912	Not available	6e-06	GCST009597	31604244
rs13414105	2:30472442	C	Not available	1.0912	Not available	7e-10	GCST009597	31604244
rs17066362	6:106261769	T	Not available	1.0919	Not available	1e-06	GCST009597	31604244
rs6533052	4:103911781	A	Not available	1.0927	Not available	7e-16	GCST009597	31604244
rs7731626	5:55444683	G	Not available	1.0944	Not available	4e-15	GCST009597	31604244
rs2331964	3:121542898	C	Not available	1.0948	Not available	5e-20	GCST009597	31604244
rs1177228	2:61242410	G	Not available	1.0953	Not available	2e-19	GCST009597	31604244
rs61884005	11:14402930	C	Not available	1.0953	Not available	6e-09	GCST009597	31604244
rs10936182	3:159712373	T	Not available	1.0971	Not available	5e-08	GCST009597	31604244
rs34723276	7:109992171	A	Not available	1.0973	Not available	1e-22	GCST009597	31604244
rs134490	22:28730175	T	Not available	1.0975	Not available	1e-07	GCST009597	31604244
rs6032662	20:44734310	C	Not available	1.0995	Not available	5e-19	GCST009597	31604244
rs9878602	3:71535338	T	Not available	1.1002	Not available	2e-18	GCST009597	31604244
rs17780048	6:138179146	C	Not available	1.1008	Not available	5e-12	GCST009597	31604244
rs10951042	7:3139417	C	Not available	1.1021	Not available	1e-18	GCST009597	31604244
rs1026916	17:40529835	A	Not available	1.11408	Not available	2e-28	GCST009597	31604244
rs10271373	7:138729795	A	Not available	1.05719	Not available	3e-09	GCST009597	31604244
rs10414065	19:33721455	T	Not available	1.08849	Not available	4e-06	GCST009597	31604244
rs1059501	12:6560573	T	Not available	1.05887	Not available	6e-07	GCST009597	31604244
rs10758669	9:4981602	C	Not available	1.06056	Not available	3e-07	GCST009597	31604244
rs1076928	6:36348689	T	Not available	1.12994	Not available	3e-19	GCST009597	31604244
rs10853845	19:52288183	G	Not available	1.04844	Not available	2e-06	GCST009597	31604244
rs1087056	10:31395761	A	Not available	1.08778	Not available	3e-19	GCST009597	31604244
rs10891261	11:111276085	C	Not available	1.06701	Not available	6e-08	GCST009597	31604244
rs10893900	11:128502222	G	Not available	1.04822	Not available	3e-06	GCST009597	31604244
rs10904115	10:3918174	T	Not available	1.05955	Not available	1e-07	GCST009597	31604244
rs10918297	1:165832276	G	Not available	1.05686	Not available	8e-07	GCST009597	31604244
rs10951154	7:27135314	C	Not available	1.07991	Not available	3e-10	GCST009597	31604244
rs10965250	9:22133284	A	Not available	1.06349	Not available	4e-07	GCST009597	31604244
rs11125803	2:25052177	C	Not available	1.07089	Not available	5e-10	GCST009597	31604244
rs11150602	16:30993823	G	Not available	1.07296	Not available	5e-06	GCST009597	31604244
rs11161550	1:85682020	G	Not available	1.06101	Not available	2e-09	GCST009597	31604244
rs1129183	3:45869972	T	Not available	1.07654	Not available	4e-07	GCST009597	31604244
rs11578655	1:101412902	G	Not available	1.0866	Not available	3e-08	GCST009597	31604244
rs11669861	19:19277402	C	Not available	1.05064	Not available	8e-06	GCST009597	31604244
rs11749040	5:40396425	A	Not available	1.14956	Not available	5e-25	GCST009597	31604244
rs11809700	1:93152635	T	Not available	1.13007	Not available	3e-30	GCST009597	31604244
rs11810158	1:117343443	T	Not available	1.08003	Not available	5e-06	GCST009597	31604244
rs11852059	14:52306091	C	Not available	1.09505	Not available	1e-09	GCST009597	31604244
rs11899404	2:12607893	C	Not available	1.05463	Not available	2e-08	GCST009597	31604244

## Sheet: Table S2
Table S2. Molecular QTLs related to MS variants
Results from LINDA browser- version 2020/07/29
Type	MS strongest associated SNP	LD	QTL (chr:pos)	QTL rsID	Alleles	Assessed Allele	Trait-Gene	Ensembl ID	Gene type	Effect	Nominal significance	False Discovery Rate	Cis or trans	PUBMED	Dataset database	Dataset preprint	Population	Sample size	Body discrict	Sample type	Activation status	Health status
eQTLs	1:101240893	0.827637	1:101273532	rs985665	A/G	A	DPH5,AC093157.1;ENSG00000117543,ENSG00000269175	ENSG00000269175.1	protein_coding	ZScore=4.4328872	Pvalue=9.30E-06	Qvalue=0.005651724	cis	27918533	NA	NA	Dutch	670	Blood	Whole_Blood	NA	Healthy
eQTLs	1:101240893	0.827637	1:101273532	rs985665	A/G	A	DPH5,AC093157.1;ENSG00000117543,ENSG00000269175	ENSG00000117543.15	protein_coding	ZScore=4.4328872	Pvalue=9.30E-06	Qvalue=0.005651724	cis	27918533	NA	NA	Dutch	670	Blood	Whole_Blood	NA	Healthy
eQTLs	1:101331536	0.991491	1:101338324	rs8888	T/C	C	RP11-421L21.3;ENSG00000233184.2	ENSG00000233184.2	antisense	slope=-0.146658	Pvalue=2.35121e-05	Qvalue=0.0296988	cis	NA	https://www.gtexportal.org/	NA	White,AfricanAmerican,AmericanIndian;Asian;Unknown	581	Adipose_Tissue	Adipose_Subcutaneous	NA	Healthy
eQTLs	1:101407519	0.88717	1:101293753	rs1326380	G/T	G	SLC30A7;ENSG00000162695.6	ENSG00000162695.7	protein_coding	Beta=-0.285	Pvalue=2.429e-06	NA	cis	28394350	NA	NA	Sardinian	606	Blood	Leukocytes	NA	Healthy
eQTLs	1:101407519	0.934196	1:101322866	NA	NA	NA	RTCD1;5420326	ENSG00000137996.8	protein_coding	Tstat=-4.263185832	Pvalue=3.13E-05	Qvalue=0.003617784	cis	24604202	NA	NA	European	367	Blood	Monocytes	Ifn	Healthy
eQTLs	1:101407519	0.934196	1:101322866	NA	NA	NA	RTCD1;5420326	ENSG00000137996.8	protein_coding	Tstat=-4.527351637	Pvalue=8.39E-06	Qvalue=0.000672879	cis	24604202	NA	NA	European	367	Blood	Monocytes	Ifn	Healthy
eQTLs	1:101407519	0.934196	1:101322866	NA	NA	NA	SLC30A7;3120402	ENSG00000162695.7	protein_coding	Tstat=-4.393961355	Pvalue=1.82E-05	Qvalue=0.002259518	cis	24604202	NA	NA	European	367	Blood	Monocytes	Ifn	Healthy
eQTLs	1:101407519	0.834143	1:101433779	NA	G/A	G	AC093157.1;ENSG00000269175	ENSG00000269175.1	protein_coding	Zscore=-7.6547	Pvalue=1.9361E-14	FDR=0.0	cis	NA	https://eqtlgen.org/	https://www.biorxiv.org/content/10.1101/134551v1	Multipop	31684	Blood	WholeBlood	NA	Healthy
eQTLs	1:101407519	0.834143	1:101433779	rs6689461	A/G	G	SLC30A7;ENSG00000162695.11	ENSG00000162695.7	protein_coding	slope=-0.144453	Pvalue=6.62143e-09	Qvalue=1.48689e-05	cis	NA	https://www.gtexportal.org/	NA	White,AfricanAmerican,AmericanIndian;Asian;Unknown	483	Cells_Transformed_fibroblasts	Cells_Cultured_fibroblasts	NA	Healthy
eQTLs	1:101407519	0.88122	1:101466054	NA	NA	NA	SLC30A7;3120402	ENSG00000162695.7	protein_coding	Tstat=-4.553094268	Pvalue=8.77E-06	Qvalue=0.001232304	cis	24604202	NA	NA	European	261	Blood	Monocytes	Lps2Hrs	Healthy
eQTLs	1:101407519	0.87705	1:101499750	rs6577223	G/T	T	RP11-421L21.3;ENSG00000233184.6	ENSG00000233184.2	antisense	slope=0.315391	Pvalue=1.84547e-06	Qvalue=0.00576941	cis	NA	https://www.gtexportal.org/	NA	White,AfricanAmerican,AmericanIndian;Asian;Unknown	194	Brain	Brain_Caudate_basal_ganglia	NA	Healthy
eQTLs	1:101407519	0.87291	1:101503755	rs6667932	G/A	A	AC093157.1;ENSG00000269175.1	ENSG00000269175.1	protein_coding	slope=-0.287886	Pvalue=1.53084e-05	Qvalue=0.0385324	cis	NA	https://www.gtexportal.org/	NA	White,AfricanAmerican,AmericanIndian;Asian;Unknown	305	Pancreas	Pancreas	NA	Healthy
eQTLs	1:101407519	0.87291	1:101503755	rs6667932	G/A	A	CCDC76	ENSG00000122435.5	protein_coding	Beta=0.19	Pvalue= 1.23e-04	NA	cis	29036324	http://gong_lab.hzau.edu.cn/PancanQTL	NA	Multipop	514	Lung	Lung_adenocarcinoma	NA	tumor_LUAD
eQTLs	1:101412902	0.718417	1:101236137	NA	NA	NA	SLC30A7;3120402	ENSG00000162695.7	protein_coding	Tstat=-3.695505994	Pvalue=0.000284688	Qvalue=0.025257811	cis	24604202	NA	NA	European	322	Blood	Monocytes	Lps24Hrs	Healthy
eQTLs	1:101412902	0.915035	1:101296704	rs754742992	TGAC/T	NA	SLC30A7;ENSG00000162695.7	ENSG00000162695.7	protein_coding	slope=-0.268277	Pvalue=2.22866e-07	Qvalue=0.00117945	cis	29022597	https://www.gtexportal.org/	NA	European|AfricanAmerican|Asian	581	Adipose_Tissue	Adipose_Subcutaneous	NA	Healthy
eQTLs	1:101412902	0.907099	1:101311662	rs11587215	A/G	A	RP11-421L21.2;ENSG00000235795	ENSG00000235795.1	antisense	Zscore=4.549	Pvalue=5.3901E-6	FDR=0.014460799038750374	cis	NA	https://eqtlgen.org/	https://www.biorxiv.org/content/10.1101/134551v1	Multipop	31684	Blood	WholeBlood	NA	Healthy
eQTLs	1:101412902	0.936151	1:101418697	rs72734281	C/G	C	RP11-421L21.2;ENSG00000235795.1	ENSG00000235795.1	antisense	Beta=-0.365	Pvalue=4.051e-07	NA	cis	28394350	NA	NA	Sardinian	606	Blood	Leukocytes	NA	Healthy
eQTLs	1:101412902	0.927435	1:101425548	rs17123541	T/C	C	RP11-421L21.2;ENSG00000235795	ENSG00000235795.1	antisense	ZScore=3.8776834	Pvalue=0.0001055	Qvalue=0.047700521	cis	27918533	NA	NA	Dutch	670	Blood	Whole_Blood	NA	Healthy
eQTLs	1:101412902	0.927435	1:101435878	rs7537601	C/A	NA	SLC30A7	ENSG00000162695.7	protein_coding	Signed.Z.fix=4.65E+00	Pvalue=3.34E-06	Qvalue=3.57E-02	cis	23209423	NA	NA	European_Ancestry	1111	Lung	Lung	NA	Healthy
eQTLs	1:101412902	0.927435	1:101439405	rs34687810	G/A	NA	SLC30A7;ENSG00000162695.7	ENSG00000162695.7	protein_coding	slope=-0.26189	Pvalue=5.72556e-07	Qvalue=0.00214992	cis	29022597	https://www.gtexportal.org/	NA	European|AfricanAmerican|Asian	300	Connective_Tissue	Cells_Transformed_fibroblasts	NA	Healthy
eQTLs	1:101412902	0.927435	1:101439405	rs34687810	G/A	A	SLC30A7;ENSG00000162695.7	ENSG00000162695.7	protein_coding	slope=-0.211226	Pvalue=3.7514e-05	Qvalue=0.0398568	cis	NA	https://www.gtexportal.org/	NA	White,AfricanAmerican,AmericanIndian;Asian;Unknown	300	Connective_Tissue	Cells_Transformed_fibroblasts	NA	Healthy
eQTLs	1:101412902	0.927435	1:101443395	rs41306171	T/C	T	SLC30A7;ENSG00000162695	ENSG00000162695.7	protein_coding	Zscore=-15.3674	Pvalue=2.7082E-53	FDR=0.0	cis	NA	https://eqtlgen.org/	https://www.biorxiv.org/content/10.1101/134551v1	Multipop	31684	Blood	WholeBlood	NA	Healthy
eQTLs	1:101412902	0.936926	1:101494276	NA	NA	NA	SLC30A7;3120402	ENSG00000162695.7	protein_coding	Tstat=-5.148986214	Pvalue=4.25E-07	Qvalue=4.67E-05	cis	24604202	NA	NA	European	414	Blood	Monocytes	NA	Healthy
eQTLs	1:101412902	0.963913	1:101515698	rs17409513	T/C	C	SLC30A7;3120402	ENSG00000162695.7	protein_coding	Zscore=-4.370195884092945	Pvalue=1.242465365380302E-5	Qvalue=0.005602318200634746	cis	24013639	https://genenetwork.nl/bloodeqtlbrowser/	NA	NA	5311	Blood	Whole_Blood	NA	Healthy
eQTLs	1:101412902	0.707037	1:101572299	rs12741486	A/G	G	RP11-421L21.3;ENSG00000233184.2	ENSG00000233184.2	antisense	slope=0.45363	Pvalue=9.40003e-06	Qvalue=0.0322053	cis	NA	https://www.gtexportal.org/	NA	White,AfricanAmerican,AmericanIndian;Asian;Unknown	202	Brain	Brain_Nucleus_accumbens_basal_ganglia	NA	Healthy
eQTLs	1:10353112	0.711645	1:10237960	NA	NA	NA	PGD	ENSG00000142657.16	protein_coding	NA	Pvalue=6.18E-08	Qvalue=0.000113987	cis	23474282	NA	NA	White|Asian|Black-153|18|2	173	Small_Intestine	Ileum	NA	Ulcerative_colitis_or_Familial_adenomatous_polyposis
eQTLs	1:10353112	0.711645	1:10237960	NA	NA	NA	SPSB1;7100382	ENSG00000171621.9	protein_coding	Tstat=-3.316724989	Pvalue=0.00100051	Qvalue=0.044964828	cis	24604202	NA	NA	European	414	Blood	Monocytes	NA	Healthy
eQTLs	1:10353112	0.93157	1:10258343	rs61784570	C/A	A	KIF1B;ENSG00000054523	ENSG00000054523.12	protein_coding	ZScore=16.8580954	Pvalue=9.16E-64	Qvalue=0	cis	27918533	NA	NA	Dutch	670	Blood	Whole_Blood	NA	Healthy
eQTLs	1:10353112	0.809851	1:10259917	rs61784572	C/T	T	KIF1B;ENSG00000054523.12	ENSG00000054523.12	protein_coding	slope=0.30683	Pvalue=1.44851e-06	Qvalue=0.0131795	cis	NA	https://www.gtexportal.org/	NA	White,AfricanAmerican,AmericanIndian;Asian;Unknown	208	Liver	Liver	NA	Healthy
eQTLs	1:10353112	0.838684	1:10262021	rs12116966	A/C	C	RP13-15M17.1;ENSG00000231181.1	ENSG00000231181.1	pseudogene	slope=0.649899	Pvalue=4.04539e-06	Qvalue=0.0389699	cis	NA	https://www.gtexportal.org/	NA	White,AfricanAmerican,AmericanIndian;Asian;Unknown	129	Brain	Brain_Amygdala	NA	Healthy
eQTLs	1:10353112	0.757111	1:10262479	rs7539679	C/T	T	KIF1B;ENSG00000054523.17	ENSG00000054523.12	protein_coding	slope=0.182269	Pvalue=2.70678e-08	Qvalue=0.000161179	cis	NA	https://www.gtexportal.org/	NA	White,AfricanAmerican,AmericanIndian;Asian;Unknown	305	Pancreas	Pancreas	NA	Healthy
eQTLs	1:10353112	0.773676	1:10262846	rs61784574	A/G	G	KIF1B;ENSG00000054523.17	ENSG00000054523.12	protein_coding	slope=0.292427	Pvalue=1.33319e-07	Qvalue=0.00116981	cis	NA	https://www.gtexportal.org/	NA	White,AfricanAmerican,AmericanIndian;Asian;Unknown	208	Liver	Liver	NA	Healthy
eQTLs	1:10353112	0.884466	1:10267390	rs35257796	T/A	A	PEX14;ENSG00000142655.12	ENSG00000142655.8	protein_coding	slope=0.115793	Pvalue=5.96316e-05	Qvalue=0.0404386	cis	NA	https://www.gtexportal.org/	NA	White,AfricanAmerican,AmericanIndian;Asian;Unknown	483	Cells_Transformed_fibroblasts	Cells_Cultured_fibroblasts	NA	Healthy
eQTLs	1:10353112	0.781964	1:10268852	rs61784579	T/A	T	KIF1B;ENSG00000054523.12	ENSG00000054523.12	protein_coding	Beta=-0.502	Pvalue=1.305e-25	NA	cis	28394350	NA	NA	Sardinian	606	Blood	Leukocytes	NA	Healthy
eQTLs	1:10353112	0.786	1:10270715	rs140167753	GCC/G	G	KIF1B;ENSG00000054523.12	ENSG00000054523.12	protein_coding	slope=0.198527	Pvalue=2.42198e-18	Qvalue=1.06332e-13	cis	NA	https://www.gtexportal.org/	NA	White,AfricanAmerican,AmericanIndian;Asian;Unknown	706	Muscle	Muscle_Skeletal	NA	Healthy
eQTLs	1:10353112	0.763452	1:10290268	rs17396382	T/C	C	KIF1B,Metazoa_SRP;ENSG00000054523,ENSG00000264501	ENSG00000054523.12	protein_coding	ZScore=10.0687311	Pvalue=7.61E-24	Qvalue=0	cis	27918533	NA	NA	Dutch	670	Blood	Whole_Blood	NA	Healthy
eQTLs	1:10353112	0.763452	1:10290268	rs17396382	T/C	C	KIF1B,Metazoa_SRP;ENSG00000054523,ENSG00000264501	ENSG00000272197.1	misc_RNA	ZScore=10.0687311	Pvalue=7.61E-24	Qvalue=0	trans_differentChrom	27918533	NA	NA	Dutch	670	Blood	Whole_Blood	NA	Healthy
eQTLs	1:10353112	0.875563	1:10291874	rs12751375	C/G	G	KIF1B;ENSG00000054523.12	ENSG00000054523.12	protein_coding	slope=0.186012	Pvalue=3.78964e-09	Qvalue=2.06123e-05	cis	NA	https://www.gtexportal.org/	NA	White,AfricanAmerican,AmericanIndian;Asian;Unknown	532	Nerve	Nerve_Tibial	NA	Healthy
eQTLs	1:10353112	0.995864	1:10307453	rs4240911	T/C	C	KIF1B;ENSG00000054523.17	ENSG00000054523.12	protein_coding	slope=0.288388	Pvalue=1.50486e-08	Qvalue=0.000264528	cis	NA	https://www.gtexportal.org/	NA	White,AfricanAmerican,AmericanIndian;Asian;Unknown	126	Brain	Brain_Spinal_cord_cervical_c-1	NA	Healthy
eQTLs	1:10353112	0.995864	1:10307453	rs4240911	T/C	C	KIF1B;ENSG00000054523.17	ENSG00000054523.12	protein_coding	slope=0.391898	Pvalue=1.12225e-41	Qvalue=1.05966e-34	cis	NA	https://www.gtexportal.org/	NA	White,AfricanAmerican,AmericanIndian;Asian;Unknown	574	Thyroid	Thyroid	NA	Healthy
eQTLs	1:10353112	0.904138	1:10345772	rs12120191	G/A	NA	KIF1B;GI_41393558-I	ENSG00000054523.12	protein_coding	β_Cases=-0.93;β_Controls=-0.76	Pvalue=1.53E-79	1K_Pv=9.99E-04	cis	19361613	NA	NA	European_Ancestry-Caucasian	176	Brain	Brain_Cortex	NA	Alzheimer
eQTLs	1:10353112	0.872106	1:10346211	rs4845933	C/A	NA	KIF1B;ENSG00000054523.12	ENSG00000054523.12	protein_coding	slope=0.437263	Pvalue=2.00578e-17	Qvalue=2.57919e-12	cis	29022597	https://www.gtexportal.org/	NA	European|AfricanAmerican|Asian	574	Thyroid	Thyroid	NA	Healthy
eQTLs	1:10353112	1	1:10346810	rs746881	A/G	NA	KIF1B;1	ENSG00000054523.12	protein_coding	NA	Pvalue=3.80E-23	pv1K_empirical=<0.001	cis	17982457	NA	NA	European_Ancestry	205	Brain	Brain_Cortex	NA	Healthy
eQTLs	1:10353112	1	1:10357406	rs3748577	C/T	T	KIF1B	ENSG00000054523.12	protein_coding	Beta=-0.24	Pvalue= 2.37e-14	NA	cis	29036324	http://gong_lab.hzau.edu.cn/PancanQTL	NA	Multipop	503	Thyroid	Thyroid_carcinoma	NA	tumor_THCA
eQTLs	1:10353112	1	1:10360092	rs11121537	C/T	T	KIF1B;ENSG00000054523.12	ENSG00000054523.12	protein_coding	slope=0.395939	Pvalue=4.03187e-27	Qvalue=1.15321e-21	cis	NA	https://www.gtexportal.org/	NA	White,AfricanAmerican,AmericanIndian;Asian;Unknown	574	Thyroid	Thyroid	NA	Healthy
eQTLs	1:10353112	0.866082	1:10366487	rs8019	A/C	C	PGD;2900594	ENSG00000142657.16	protein_coding	R=0.11|0.09	Pvalue=3.0E-05	Qvalue=NA	cis	21829388	NA	NA	UK|Dutch	1469	Blood	Whole_Blood	NA	Healthy_UC_IBD_CeliacDisease_COPD_ALS
eQTLs	1:10353112	0.866082	1:10366487	NA	NA	NA	PGD;ENSG00000142657	ENSG00000142657.16	protein_coding	NA	Pvalue=3.88776e-08	NA	cis	19644074	http://eqtl.uchicago.edu/cgi-bin/gbrowse/eqtl/	NA	Western_European	75	Connective_Tissue	Fibroblasts	NA	Healthy
eQTLs	1:10353112	0.88349	1:10372110	rs12753426	T/C	C	MASP2;ENSG00000009724.16	ENSG00000009724.12	protein_coding	slope=-0.0987469	Pvalue=2.81076e-05	Qvalue=0.0241595	cis	NA	https://www.gtexportal.org/	NA	White,AfricanAmerican,AmericanIndian;Asian;Unknown	483	Cells_Transformed_fibroblasts	Cells_Cultured_fibroblasts	NA	Healthy
eQTLs	1:10353112	0.831338	1:10389796	rs35402868	G/GA	NA	PGD;ENSG00000142657.16	ENSG00000142657.16	protein_coding	slope=0.199487	Pvalue=1.33614e-05	Qvalue=0.0310997	cis	29022597	https://www.gtexportal.org/	NA	European|AfricanAmerican|Asian	532	Nerve	Nerve_Tibial	NA	Healthy
eQTLs	1:10353112	0.831338	1:10389796	rs35402868	G/GA	GA	KIF1B;ENSG00000054523.12	ENSG00000054523.12	protein_coding	slope=0.191824	Pvalue=3.34661e-06	Qvalue=0.0146668	cis	NA	https://www.gtexportal.org/	NA	White,AfricanAmerican,AmericanIndian;Asian;Unknown	305	Pancreas	Pancreas	NA	Healthy
eQTLs	1:10353112	0.884219	1:10400990	NA	T/G	NA	KIF1B;GI_41393558-I	ENSG00000054523.12	protein_coding	β_Cases=-0.92;β_Controls=-0.74	Pvalue=9.20E-73	1K_Pv=9.99E-04	cis	19361613	NA	NA	European_Ancestry-Caucasian	205	Brain	Brain_Cortex	NA	Healthy
eQTLs	1:10353112	0.884219	1:10400990	rs1556917	G/T	T	PGD	ENSG00000142657.16	protein_coding	Beta=0.26	Pvalue= 4.89e-06	NA	cis	29036324	http://gong_lab.hzau.edu.cn/PancanQTL	NA	Multipop	415	Stomach	Stomach_adenocarcinoma	NA	tumor_STAD
eQTLs	1:10353112	0.870652	1:10420918	NA	NA	NA	PGD	ENSG00000142657.16	protein_coding	NA	Pvalue=1.61E-05	Qvalue=2.88E-03	cis	23474282	NA	NA	White|Asian|Black-153|18|2	173	Small_Intestine	Ileum	NA	Ulcerative_colitis_or_Familial_adenomatous_polyposis
eQTLs	1:10353112	0.769388	1:10423988	NA	NA	NA	PGD	ENSG00000142657.16	protein_coding	NA	Pvalue=2.10E-06	Qvalue=0.00511916	cis	23474282	NA	NA	White|Asian|Black-153|18|2	173	Small_Intestine	Ileum	NA	Ulcerative_colitis_or_Familial_adenomatous_polyposis
eQTLs	1:10353112	0.769388	1:10423988	NA	NA	NA	PGD	ENSG00000142657.16	protein_coding	NA	Pvalue=2.10E-06	Qvalue=2.96E-04	cis	23474282	NA	NA	White|Asian|Black-153|18|2	173	Small_Intestine	Ileum	NA	Ulcerative_colitis_or_Familial_adenomatous_polyposis
eQTLs	1:10353112	0.769388	1:10423988	rs12403443	A/G	NA	KIF1B;ENSG00000054523.12	ENSG00000054523.12	protein_coding	slope=0.191855	Pvalue=4.85602e-09	Qvalue=7.96956e-05	cis	29022597	https://www.gtexportal.org/	NA	European|AfricanAmerican|Asian	706	Muscle	Muscle_Skeletal	NA	Healthy
eQTLs	1:10353112	0.769388	1:10423988	rs12403443	A/G	G	KIF1B;ENSG00000054523.17	ENSG00000054523.12	protein_coding	slope=0.177642	Pvalue=3.73258e-13	Qvalue=3.84938e-09	cis	NA	https://www.gtexportal.org/	NA	White,AfricanAmerican,AmericanIndian;Asian;Unknown	532	Nerve	Nerve_Tibial	NA	Healthy
eQTLs	1:10353112	0.769388	1:10423988	rs12403443	A/G	G	KIF1B;ENSG00000054523.17	ENSG00000054523.12	protein_coding	slope=0.175438	Pvalue=2.71946e-23	Qvalue=5.05198e-18	cis	NA	https://www.gtexportal.org/	NA	White,AfricanAmerican,AmericanIndian;Asian;Unknown	706	Muscle	Muscle_Skeletal	NA	Healthy
eQTLs	1:10353112	0.88069	1:10470846	NA	NA	NA	PGD	ENSG00000142657.16	protein_coding	NA	Pvalue=4.87E-04	Qvalue=4.21E-02	cis	23474282	NA	NA	White|Asian|Black-153|18|2	173	Small_Intestine	Ileum	NA	Ulcerative_colitis_or_Familial_adenomatous_polyposis
eQTLs	1:10353112	0.88069	1:10470846	rs11579365	G/T	T	PGD	ENSG00000142657.16	protein_coding	Beta=0.36	Pvalue=4.31e-07	NA	cis	29036324	http://gong_lab.hzau.edu.cn/PancanQTL	NA	Multipop	301	Female_reproductive_system	Ovarian_serous_cystadenocarcinoma	NA	tumor_OV
eQTLs	1:117038287	0.808666	1:117043044	rs3850814	T/C	C	NAP1L4P1;ENSG00000177173	ENSG00000177173.5	pseudogene	ZScore=-4.1795243	Pvalue=2.92E-05	Qvalue=0.015566725	cis	27918533	NA	NA	Dutch	670	Blood	Whole_Blood	NA	Healthy
eQTLs	1:117038287	0.794847	1:117046263	NA	NA	NA	CD58;ENSG00000116815.11	ENSG00000116815.11	protein_coding	r=0.245212512168116	Pvalue=1.6472065799559e-06	Qvalue=NA	cis	24037378	NA	NA	EUR	373	Blood	LCLs	NA	Healthy
eQTLs	1:117038287	0.883644	1:117048330	NA	T/C	T	RP4-655J12.4;ENSG00000233154	ENSG00000233154.1	lincRNA	Zscore=-8.0566	Pvalue=7.8318E-16	FDR=0.0	cis	NA	https://eqtlgen.org/	https://www.biorxiv.org/content/10.1101/134551v1	Multipop	31684	Blood	WholeBlood	NA	Healthy
eQTLs	1:117038287	0.883644	1:117048330	rs4143029	C/T	T	RP4-655J12.4;ENSG00000233154	ENSG00000233154.1	lincRNA	ZScore=-5.3280012	Pvalue=9.92E-08	Qvalue=8.47E-05	cis	27918533	NA	NA	Dutch	670	Blood	Whole_Blood	NA	Healthy
eQTLs	1:117038287	0.747591	1:117048732	rs10754443	A/T	T	NAP1L4P1;ENSG00000177173.5	ENSG00000177173.5	pseudogene	slope=-0.281258	Pvalue=1.72868e-05	Qvalue=0.0331204	cis	NA	https://www.gtexportal.org/	NA	White,AfricanAmerican,AmericanIndian;Asian;Unknown	515	Lung	Lung	NA	Healthy
eQTLs	1:117038287	0.868866	1:117048903	rs10924104	G/A	A	CD58;ENSG00000116815.11	ENSG00000116815.11	protein_coding	slope=-0.434129	Pvalue=9.95947e-15	Qvalue=3.05088e-10	cis	NA	https://www.gtexportal.org/	NA	White,AfricanAmerican,AmericanIndian;Asian;Unknown	497	Esophagus	Esophagus_Mucosa	NA	Healthy
eQTLs	1:117038287	0.868866	1:117048903	rs10924104	G/A	A	CD58;ENSG00000116815.15	ENSG00000116815.11	protein_coding	slope=-0.412313	Pvalue=4.17703e-23	Qvalue=9.18706e-18	cis	NA	https://www.gtexportal.org/	NA	White,AfricanAmerican,AmericanIndian;Asian;Unknown	497	Esophagus	Esophagus_Mucosa	NA	Healthy
eQTLs	1:117038287	0.747591	1:117054221	rs4468196	G/A	NA	NAP1L4P1;ENSG00000177173.5	ENSG00000177173.5	pseudogene	slope=-0.532238	Pvalue=8.13533e-06	Qvalue=0.0213038	cis	29022597	https://www.gtexportal.org/	NA	European|AfricanAmerican|Asian	532	Nerve	Nerve_Tibial	NA	Healthy
eQTLs	1:117038287	0.754024	1:117054887	rs10802188	A/G	G	NAP1L4P1;ENSG00000177173.5	ENSG00000177173.5	pseudogene	slope=-0.465727	Pvalue=1.26548e-10	Qvalue=6.93276e-07	cis	NA	https://www.gtexportal.org/	NA	White,AfricanAmerican,AmericanIndian;Asian;Unknown	532	Nerve	Nerve_Tibial	NA	Healthy
eQTLs	1:117038287	0.754024	1:117054887	rs10802188	A/G	G	NAP1L4P1;ENSG00000177173.5	ENSG00000177173.5	pseudogene	slope=-0.361213	Pvalue=2.98926e-07	Qvalue=0.000531742	cis	NA	https://www.gtexportal.org/	NA	White,AfricanAmerican,AmericanIndian;Asian;Unknown	584	Blood_Vessel	Artery_Tibial	NA	Healthy
eQTLs	1:117038287	0.747591	1:117061384	rs10802190	T/A	T	NAP1L4P1;ENSG00000177173	ENSG00000177173.5	pseudogene	Zscore=-8.2679	Pvalue=1.3622E-16	FDR=0.0	cis	NA	https://eqtlgen.org/	https://www.biorxiv.org/content/10.1101/134551v1	Multipop	31684	Blood	WholeBlood	NA	Healthy
eQTLs	1:117038287	0.754024	1:117062474	rs10924108	C/T	C	CD58;ENSG00000116815	ENSG00000116815.11	protein_coding	Zscore=8.0515	Pvalue=8.1852E-16	FDR=0.0	cis	NA	https://eqtlgen.org/	https://www.biorxiv.org/content/10.1101/134551v1	Multipop	31684	Blood	WholeBlood	NA	Healthy
eQTLs	1:117038287	0.754024	1:117066907	rs1414275	A/G	NA	NAP1L4P1;ENSG00000177173.5	ENSG00000177173.5	pseudogene	slope=-0.920533	Pvalue=1.03114e-07	Qvalue=0.000897094	cis	29022597	https://www.gtexportal.org/	NA	European|AfricanAmerican|Asian	322	Male_reproductive_system	Testis	NA	Healthy
eQTLs	1:117038287	0.754024	1:117066907	rs1414275	A/G	G	NAP1L4P1;ENSG00000177173.5	ENSG00000177173.5	pseudogene	slope=-0.674663	Pvalue=2.07027e-06	Qvalue=0.00559586	cis	NA	https://www.gtexportal.org/	NA	White,AfricanAmerican,AmericanIndian;Asian;Unknown	322	Male_reproductive_system	Testis	NA	Healthy
eQTLs	1:117038287	0.754024	1:117066907	rs1414275	A/G	G	NAP1L4P1;ENSG00000177173.5	ENSG00000177173.5	pseudogene	slope=-0.302681	Pvalue=1.98163e-05	Qvalue=0.0340237	cis	NA	https://www.gtexportal.org/	NA	White,AfricanAmerican,AmericanIndian;Asian;Unknown	372	Heart	Heart_Atrial_Appendage	NA	Healthy
eQTLs	1:117038287	0.754024	1:117066907	rs1414275	A/G	G	NAP1L4P1;ENSG00000177173.5	ENSG00000177173.5	pseudogene	slope=-0.359729	Pvalue=5.18227e-06	Qvalue=0.00707797	cis	NA	https://www.gtexportal.org/	NA	White,AfricanAmerican,AmericanIndian;Asian;Unknown	465	Esophagus	Esophagus_Muscularis	NA	Healthy
eQTLs	1:117038287	0.754024	1:117066907	rs1414275	A/G	G	NAP1L4P1;ENSG00000177173.5	ENSG00000177173.5	pseudogene	slope=-0.485386	Pvalue=3.45001e-14	Qvalue=5.24303e-10	cis	NA	https://www.gtexportal.org/	NA	White,AfricanAmerican,AmericanIndian;Asian;Unknown	497	Esophagus	Esophagus_Mucosa	NA	Healthy
eQTLs	1:117038287	0.754024	1:117066907	rs1414275	A/G	G	NAP1L4P1;ENSG00000177173.5	ENSG00000177173.5	pseudogene	slope=-0.271644	Pvalue=1.23358e-08	Qvalue=5.62167e-05	cis	NA	https://www.gtexportal.org/	NA	White,AfricanAmerican,AmericanIndian;Asian;Unknown	515	Lung	Lung	NA	Healthy
eQTLs	1:117038287	0.754024	1:117066907	rs1414275	A/G	G	NAP1L4P1;ENSG00000177173.5	ENSG00000177173.5	pseudogene	slope=-0.329301	Pvalue=4.45861e-08	Qvalue=0.000135006	cis	NA	https://www.gtexportal.org/	NA	White,AfricanAmerican,AmericanIndian;Asian;Unknown	517	Skin	Skin_Not_Sun_Exposed_Suprapubic	NA	Healthy
eQTLs	1:117038287	0.754024	1:117066907	rs1414275	A/G	G	NAP1L4P1;ENSG00000177173.5	ENSG00000177173.5	pseudogene	slope=-0.310349	Pvalue=9.80719e-07	Qvalue=0.0013853	cis	NA	https://www.gtexportal.org/	NA	White,AfricanAmerican,AmericanIndian;Asian;Unknown	574	Thyroid	Thyroid	NA	Healthy
eQTLs	1:117038287	0.754024	1:117066907	rs1414275	A/G	G	NAP1L4P1;ENSG00000177173.5	ENSG00000177173.5	pseudogene	slope=-0.330797	Pvalue=5.11156e-06	Qvalue=0.00696662	cis	NA	https://www.gtexportal.org/	NA	White,AfricanAmerican,AmericanIndian;Asian;Unknown	581	Adipose_Tissue	Adipose_Subcutaneous	NA	Healthy
eQTLs	1:117038287	0.754024	1:117066907	rs1414275	A/G	G	NAP1L4P1;ENSG00000177173.5	ENSG00000177173.5	pseudogene	slope=-0.325512	Pvalue=5.30234e-07	Qvalue=0.000838767	cis	NA	https://www.gtexportal.org/	NA	White,AfricanAmerican,AmericanIndian;Asian;Unknown	605	Skin	Skin_Sun_Exposed_Lower_leg	NA	Healthy
eQTLs	1:117038287	0.754024	1:117066907	NA	NA	NA	CD58;GI_4502676-S	ENSG00000116815.11	protein_coding	NA	PosteriorProbability=3.321806e-01	NA	cis	18846210	http://eqtl.uchicago.edu/cgi-bin/gbrowse/eqtl/	NA	Multipopulation_HAPMAP	210	Blood	LCLs	NA	Healthy
eQTLs	1:117038287	0.754024	1:117066907	NA	NA	NA	CD58;GI_4502676-S	ENSG00000116815.11	protein_coding	NA	Pvalue=3.27003e-06	NA	cis	18846210	http://eqtl.uchicago.edu/cgi-bin/gbrowse/eqtl/	NA	Multipopulation_HAPMAP	210	Blood	LCLs	NA	Healthy
eQTLs	1:117038287	0.754024	1:117076547	rs1016140	G/T	T	NAP1L4P1;ENSG00000177173.5	ENSG00000177173.5	pseudogene	slope=-0.322761	Pvalue=2.36195e-05	Qvalue=0.0447822	cis	NA	https://www.gtexportal.org/	NA	White,AfricanAmerican,AmericanIndian;Asian;Unknown	670	Blood	Whole_Blood	NA	Healthy
eQTLs	1:117038287	0.754024	1:117077459	rs10754445	A/T	T	NAP1L4P1;ENSG00000177173.5	ENSG00000177173.5	pseudogene	slope=-0.4588	Pvalue=2.0274e-06	Qvalue=0.0040286	cis	NA	https://www.gtexportal.org/	NA	White,AfricanAmerican,AmericanIndian;Asian;Unknown	532	Nerve	Nerve_Tibial	NA	Healthy
eQTLs	1:117038287	0.754024	1:117077459	rs10754445	A/T	T	NAP1L4P1;ENSG00000177173.5	ENSG00000177173.5	pseudogene	slope=-0.45884	Pvalue=1.28456e-06	Qvalue=0.00299147	cis	NA	https://www.gtexportal.org/	NA	White,AfricanAmerican,AmericanIndian;Asian;Unknown	581	Adipose_Tissue	Adipose_Subcutaneous	NA	Healthy
eQTLs	1:117038287	0.73259	1:117082183	rs2300746	C/G	G	NAP1L4P1;ENSG00000177173.5	ENSG00000177173.5	pseudogene	slope=-0.413884	Pvalue=2.72613e-06	Qvalue=0.00746773	cis	NA	https://www.gtexportal.org/	NA	White,AfricanAmerican,AmericanIndian;Asian;Unknown	368	Large_Intestine	Colon_Transverse	NA	Healthy
eQTLs	1:117038287	0.73259	1:117082183	rs2300746	C/G	G	NAP1L4P1;ENSG00000177173.5	ENSG00000177173.5	pseudogene	slope=-0.329572	Pvalue=2.31463e-05	Qvalue=0.034634	cis	NA	https://www.gtexportal.org/	NA	White,AfricanAmerican,AmericanIndian;Asian;Unknown	469	Adipose_Tissue	Adipose_Visceral_Omentum	NA	Healthy
eQTLs	1:117038287	0.73259	1:117082183	rs2300746	C/G	G	CD58;ENSG00000116815.15	ENSG00000116815.11	protein_coding	slope=-0.187091	Pvalue=5.11985e-07	Qvalue=0.000959051	cis	NA	https://www.gtexportal.org/	NA	White,AfricanAmerican,AmericanIndian;Asian;Unknown	517	Skin	Skin_Not_Sun_Exposed_Suprapubic	NA	Healthy
eQTLs	1:117038287	0.728484	1:117087779	rs12044852	C/A	NA	NAP1L4P1;ENSG00000177173.5	ENSG00000177173.5	pseudogene	slope=-0.516346	Pvalue=2.67562e-07	Qvalue=0.00166698	cis	29022597	https://www.gtexportal.org/	NA	European|AfricanAmerican|Asian	497	Esophagus	Esophagus_Mucosa	NA	Healthy
eQTLs	1:117038287	0.728484	1:117087779	rs12044852	C/A	A	NAP1L4P1;ENSG00000177173.5	ENSG00000177173.5	pseudogene	slope=-0.574805	Pvalue=1.82895e-11	Qvalue=2.18378e-07	cis	NA	https://www.gtexportal.org/	NA	White,AfricanAmerican,AmericanIndian;Asian;Unknown	497	Esophagus	Esophagus_Mucosa	NA	Healthy
eQTLs	1:117038287	0.848039	1:117090493	rs10801908	C/T	T	CD58;ENSG00000116815.15	ENSG00000116815.11	protein_coding	slope=-0.15521	Pvalue=4.88567e-05	Qvalue=0.0340761	cis	NA	https://www.gtexportal.org/	NA	White,AfricanAmerican,AmericanIndian;Asian;Unknown	605	Skin	Skin_Sun_Exposed_Lower_leg	NA	Healthy
eQTLs	1:117038287	0.839951	1:117095502	rs35275493	A/AT	NA	CD58;ENSG00000116815.11	ENSG00000116815.11	protein_coding	slope=-0.489881	Pvalue=1.07839e-08	Qvalue=0.000122171	cis	29022597	https://www.gtexportal.org/	NA	European|AfricanAmerican|Asian	497	Esophagus	Esophagus_Mucosa	NA	Healthy
eQTLs	1:117038287	0.839951	1:117095502	rs35275493	A/AT	NA	CD58;ENSG00000116815.11	ENSG00000116815.11	protein_coding	slope=-0.308206	Pvalue=6.94028e-08	Qvalue=0.000556933	cis	29022597	https://www.gtexportal.org/	NA	European|AfricanAmerican|Asian	605	Skin	Skin_Sun_Exposed_Lower_leg	NA	Healthy
eQTLs	1:117038287	0.805846	1:117104215	NA	NA	NA	SLC22A15;4480017	ENSG00000163393.8	protein_coding	Tstat=-3.946507055	Pvalue=0.000106835	Qvalue=0.010708551	cis	24604202	NA	NA	European	261	Blood	Monocytes	Lps2Hrs	Healthy
eQTLs	1:117080166	0.790569	1:117043044	rs3850814	T/C	C	NAP1L4P1;ENSG00000177173	ENSG00000177173.5	pseudogene	ZScore=-4.1795243	Pvalue=2.92E-05	Qvalue=0.015566725	cis	27918533	NA	NA	Dutch	670	Blood	Whole_Blood	NA	Healthy
eQTLs	1:117080166	0.775341	1:117046263	NA	NA	NA	CD58;ENSG00000116815.11	ENSG00000116815.11	protein_coding	r=0.245212512168116	Pvalue=1.6472065799559e-06	Qvalue=NA	cis	24037378	NA	NA	EUR	373	Blood	LCLs	NA	Healthy
eQTLs	1:117080166	0.961205	1:117048330	NA	T/C	T	RP4-655J12.4;ENSG00000233154	ENSG00000233154.1	lincRNA	Zscore=-8.0566	Pvalue=7.8318E-16	FDR=0.0	cis	NA	https://eqtlgen.org/	https://www.biorxiv.org/content/10.1101/134551v1	Multipop	31684	Blood	WholeBlood	NA	Healthy
eQTLs	1:117080166	0.961205	1:117048330	rs4143029	C/T	T	RP4-655J12.4;ENSG00000233154	ENSG00000233154.1	lincRNA	ZScore=-5.3280012	Pvalue=9.92E-08	Qvalue=8.47E-05	cis	27918533	NA	NA	Dutch	670	Blood	Whole_Blood	NA	Healthy
eQTLs	1:117080166	0.828347	1:117048732	rs10754443	A/T	T	NAP1L4P1;ENSG00000177173.5	ENSG00000177173.5	pseudogene	slope=-0.281258	Pvalue=1.72868e-05	Qvalue=0.0331204	cis	NA	https://www.gtexportal.org/	NA	White,AfricanAmerican,AmericanIndian;Asian;Unknown	515	Lung	Lung	NA	Healthy
eQTLs	1:117080166	0.961093	1:117048903	rs10924104	G/A	A	CD58;ENSG00000116815.11	ENSG00000116815.11	protein_coding	slope=-0.434129	Pvalue=9.95947e-15	Qvalue=3.05088e-10	cis	NA	https://www.gtexportal.org/	NA	White,AfricanAmerican,AmericanIndian;Asian;Unknown	497	Esophagus	Esophagus_Mucosa	NA	Healthy
eQTLs	1:117080166	0.961093	1:117048903	rs10924104	G/A	A	CD58;ENSG00000116815.15	ENSG00000116815.11	protein_coding	slope=-0.412313	Pvalue=4.17703e-23	Qvalue=9.18706e-18	cis	NA	https://www.gtexportal.org/	NA	White,AfricanAmerican,AmericanIndian;Asian;Unknown	497	Esophagus	Esophagus_Mucosa	NA	Healthy
eQTLs	1:117080166	0.828347	1:117054221	rs4468196	G/A	NA	NAP1L4P1;ENSG00000177173.5	ENSG00000177173.5	pseudogene	slope=-0.532238	Pvalue=8.13533e-06	Qvalue=0.0213038	cis	29022597	https://www.gtexportal.org/	NA	European|AfricanAmerican|Asian	532	Nerve	Nerve_Tibial	NA	Healthy
eQTLs	1:117080166	0.835405	1:117054887	rs10802188	A/G	G	NAP1L4P1;ENSG00000177173.5	ENSG00000177173.5	pseudogene	slope=-0.465727	Pvalue=1.26548e-10	Qvalue=6.93276e-07	cis	NA	https://www.gtexportal.org/	NA	White,AfricanAmerican,AmericanIndian;Asian;Unknown	532	Nerve	Nerve_Tibial	NA	Healthy
eQTLs	1:117080166	0.835405	1:117054887	rs10802188	A/G	G	NAP1L4P1;ENSG00000177173.5	ENSG00000177173.5	pseudogene	slope=-0.361213	Pvalue=2.98926e-07	Qvalue=0.000531742	cis	NA	https://www.gtexportal.org/	NA	White,AfricanAmerican,AmericanIndian;Asian;Unknown	584	Blood_Vessel	Artery_Tibial	NA	Healthy
eQTLs	1:117080166	0.828347	1:117061384	rs10802190	T/A	T	NAP1L4P1;ENSG00000177173	ENSG00000177173.5	pseudogene	Zscore=-8.2679	Pvalue=1.3622E-16	FDR=0.0	cis	NA	https://eqtlgen.org/	https://www.biorxiv.org/content/10.1101/134551v1	Multipop	31684	Blood	WholeBlood	NA	Healthy
eQTLs	1:117080166	0.835405	1:117062474	rs10924108	C/T	C	CD58;ENSG00000116815	ENSG00000116815.11	protein_coding	Zscore=8.0515	Pvalue=8.1852E-16	FDR=0.0	cis	NA	https://eqtlgen.org/	https://www.biorxiv.org/content/10.1101/134551v1	Multipop	31684	Blood	WholeBlood	NA	Healthy
eQTLs	1:117080166	0.835405	1:117066907	rs1414275	A/G	NA	NAP1L4P1;ENSG00000177173.5	ENSG00000177173.5	pseudogene	slope=-0.920533	Pvalue=1.03114e-07	Qvalue=0.000897094	cis	29022597	https://www.gtexportal.org/	NA	European|AfricanAmerican|Asian	322	Male_reproductive_system	Testis	NA	Healthy
eQTLs	1:117080166	0.835405	1:117066907	rs1414275	A/G	G	NAP1L4P1;ENSG00000177173.5	ENSG00000177173.5	pseudogene	slope=-0.674663	Pvalue=2.07027e-06	Qvalue=0.00559586	cis	NA	https://www.gtexportal.org/	NA	White,AfricanAmerican,AmericanIndian;Asian;Unknown	322	Male_reproductive_system	Testis	NA	Healthy
eQTLs	1:117080166	0.835405	1:117066907	rs1414275	A/G	G	NAP1L4P1;ENSG00000177173.5	ENSG00000177173.5	pseudogene	slope=-0.302681	Pvalue=1.98163e-05	Qvalue=0.0340237	cis	NA	https://www.gtexportal.org/	NA	White,AfricanAmerican,AmericanIndian;Asian;Unknown	372	Heart	Heart_Atrial_Appendage	NA	Healthy
eQTLs	1:117080166	0.835405	1:117066907	rs1414275	A/G	G	NAP1L4P1;ENSG00000177173.5	ENSG00000177173.5	pseudogene	slope=-0.359729	Pvalue=5.18227e-06	Qvalue=0.00707797	cis	NA	https://www.gtexportal.org/	NA	White,AfricanAmerican,AmericanIndian;Asian;Unknown	465	Esophagus	Esophagus_Muscularis	NA	Healthy
eQTLs	1:117080166	0.835405	1:117066907	rs1414275	A/G	G	NAP1L4P1;ENSG00000177173.5	ENSG00000177173.5	pseudogene	slope=-0.485386	Pvalue=3.45001e-14	Qvalue=5.24303e-10	cis	NA	https://www.gtexportal.org/	NA	White,AfricanAmerican,AmericanIndian;Asian;Unknown	497	Esophagus	Esophagus_Mucosa	NA	Healthy
eQTLs	1:117080166	0.835405	1:117066907	rs1414275	A/G	G	NAP1L4P1;ENSG00000177173.5	ENSG00000177173.5	pseudogene	slope=-0.271644	Pvalue=1.23358e-08	Qvalue=5.62167e-05	cis	NA	https://www.gtexportal.org/	NA	White,AfricanAmerican,AmericanIndian;Asian;Unknown	515	Lung	Lung	NA	Healthy
eQTLs	1:117080166	0.835405	1:117066907	rs1414275	A/G	G	NAP1L4P1;ENSG00000177173.5	ENSG00000177173.5	pseudogene	slope=-0.329301	Pvalue=4.45861e-08	Qvalue=0.000135006	cis	NA	https://www.gtexportal.org/	NA	White,AfricanAmerican,AmericanIndian;Asian;Unknown	517	Skin	Skin_Not_Sun_Exposed_Suprapubic	NA	Healthy
eQTLs	1:117080166	0.835405	1:117066907	rs1414275	A/G	G	NAP1L4P1;ENSG00000177173.5	ENSG00000177173.5	pseudogene	slope=-0.310349	Pvalue=9.80719e-07	Qvalue=0.0013853	cis	NA	https://www.gtexportal.org/	NA	White,AfricanAmerican,AmericanIndian;Asian;Unknown	574	Thyroid	Thyroid	NA	Healthy
eQTLs	1:117080166	0.835405	1:117066907	rs1414275	A/G	G	NAP1L4P1;ENSG00000177173.5	ENSG00000177173.5	pseudogene	slope=-0.330797	Pvalue=5.11156e-06	Qvalue=0.00696662	cis	NA	https://www.gtexportal.org/	NA	White,AfricanAmerican,AmericanIndian;Asian;Unknown	581	Adipose_Tissue	Adipose_Subcutaneous	NA	Healthy
eQTLs	1:117080166	0.835405	1:117066907	rs1414275	A/G	G	NAP1L4P1;ENSG00000177173.5	ENSG00000177173.5	pseudogene	slope=-0.325512	Pvalue=5.30234e-07	Qvalue=0.000838767	cis	NA	https://www.gtexportal.org/	NA	White,AfricanAmerican,AmericanIndian;Asian;Unknown	605	Skin	Skin_Sun_Exposed_Lower_leg	NA	Healthy
eQTLs	1:117080166	0.835405	1:117066907	NA	NA	NA	CD58;GI_4502676-S	ENSG00000116815.11	protein_coding	NA	PosteriorProbability=3.321806e-01	NA	cis	18846210	http://eqtl.uchicago.edu/cgi-bin/gbrowse/eqtl/	NA	Multipopulation_HAPMAP	210	Blood	LCLs	NA	Healthy
eQTLs	1:117080166	0.835405	1:117066907	NA	NA	NA	CD58;GI_4502676-S	ENSG00000116815.11	protein_coding	NA	Pvalue=3.27003e-06	NA	cis	18846210	http://eqtl.uchicago.edu/cgi-bin/gbrowse/eqtl/	NA	Multipopulation_HAPMAP	210	Blood	LCLs	NA	Healthy
eQTLs	1:117080166	0.835405	1:117076547	rs1016140	G/T	T	NAP1L4P1;ENSG00000177173.5	ENSG00000177173.5	pseudogene	slope=-0.322761	Pvalue=2.36195e-05	Qvalue=0.0447822	cis	NA	https://www.gtexportal.org/	NA	White,AfricanAmerican,AmericanIndian;Asian;Unknown	670	Blood	Whole_Blood	NA	Healthy
eQTLs	1:117080166	0.835405	1:117077459	rs10754445	A/T	T	NAP1L4P1;ENSG00000177173.5	ENSG00000177173.5	pseudogene	slope=-0.4588	Pvalue=2.0274e-06	Qvalue=0.0040286	cis	NA	https://www.gtexportal.org/	NA	White,AfricanAmerican,AmericanIndian;Asian;Unknown	532	Nerve	Nerve_Tibial	NA	Healthy
eQTLs	1:117080166	0.835405	1:117077459	rs10754445	A/T	T	NAP1L4P1;ENSG00000177173.5	ENSG00000177173.5	pseudogene	slope=-0.45884	Pvalue=1.28456e-06	Qvalue=0.00299147	cis	NA	https://www.gtexportal.org/	NA	White,AfricanAmerican,AmericanIndian;Asian;Unknown	581	Adipose_Tissue	Adipose_Subcutaneous	NA	Healthy
eQTLs	1:117080166	0.842499	1:117082183	rs2300746	C/G	G	NAP1L4P1;ENSG00000177173.5	ENSG00000177173.5	pseudogene	slope=-0.413884	Pvalue=2.72613e-06	Qvalue=0.00746773	cis	NA	https://www.gtexportal.org/	NA	White,AfricanAmerican,AmericanIndian;Asian;Unknown	368	Large_Intestine	Colon_Transverse	NA	Healthy
eQTLs	1:117080166	0.842499	1:117082183	rs2300746	C/G	G	NAP1L4P1;ENSG00000177173.5	ENSG00000177173.5	pseudogene	slope=-0.329572	Pvalue=2.31463e-05	Qvalue=0.034634	cis	NA	https://www.gtexportal.org/	NA	White,AfricanAmerican,AmericanIndian;Asian;Unknown	469	Adipose_Tissue	Adipose_Visceral_Omentum	NA	Healthy
eQTLs	1:117080166	0.842499	1:117082183	rs2300746	C/G	G	CD58;ENSG00000116815.15	ENSG00000116815.11	protein_coding	slope=-0.187091	Pvalue=5.11985e-07	Qvalue=0.000959051	cis	NA	https://www.gtexportal.org/	NA	White,AfricanAmerican,AmericanIndian;Asian;Unknown	517	Skin	Skin_Not_Sun_Exposed_Suprapubic	NA	Healthy
eQTLs	1:117080166	0.807386	1:117087779	rs12044852	C/A	NA	NAP1L4P1;ENSG00000177173.5	ENSG00000177173.5	pseudogene	slope=-0.516346	Pvalue=2.67562e-07	Qvalue=0.00166698	cis	29022597	https://www.gtexportal.org/	NA	European|AfricanAmerican|Asian	497	Esophagus	Esophagus_Mucosa	NA	Healthy
eQTLs	1:117080166	0.807386	1:117087779	rs12044852	C/A	A	NAP1L4P1;ENSG00000177173.5	ENSG00000177173.5	pseudogene	slope=-0.574805	Pvalue=1.82895e-11	Qvalue=2.18378e-07	cis	NA	https://www.gtexportal.org/	NA	White,AfricanAmerican,AmericanIndian;Asian;Unknown	497	Esophagus	Esophagus_Mucosa	NA	Healthy
eQTLs	1:117080166	0.953567	1:117090493	rs10801908	C/T	T	CD58;ENSG00000116815.15	ENSG00000116815.11	protein_coding	slope=-0.15521	Pvalue=4.88567e-05	Qvalue=0.0340761	cis	NA	https://www.gtexportal.org/	NA	White,AfricanAmerican,AmericanIndian;Asian;Unknown	605	Skin	Skin_Sun_Exposed_Lower_leg	NA	Healthy
eQTLs	1:117080166	0.976557	1:117095502	rs35275493	A/AT	NA	CD58;ENSG00000116815.11	ENSG00000116815.11	protein_coding	slope=-0.489881	Pvalue=1.07839e-08	Qvalue=0.000122171	cis	29022597	https://www.gtexportal.org/	NA	European|AfricanAmerican|Asian	497	Esophagus	Esophagus_Mucosa	NA	Healthy
eQTLs	1:117080166	0.976557	1:117095502	rs35275493	A/AT	NA	CD58;ENSG00000116815.11	ENSG00000116815.11	protein_coding	slope=-0.308206	Pvalue=6.94028e-08	Qvalue=0.000556933	cis	29022597	https://www.gtexportal.org/	NA	European|AfricanAmerican|Asian	605	Skin	Skin_Sun_Exposed_Lower_leg	NA	Healthy
eQTLs	1:117080166	0.937962	1:117104215	NA	NA	NA	SLC22A15;4480017	ENSG00000163393.8	protein_coding	Tstat=-3.946507055	Pvalue=0.000106835	Qvalue=0.010708551	cis	24604202	NA	NA	European	261	Blood	Monocytes	Lps2Hrs	Healthy
eQTLs	1:117090493	1	1:117090493	rs10801908	C/T	T	CD58;ENSG00000116815.15	ENSG00000116815.11	protein_coding	slope=-0.15521	Pvalue=4.88567e-05	Qvalue=0.0340761	cis	NA	https://www.gtexportal.org/	NA	White,AfricanAmerican,AmericanIndian;Asian;Unknown	605	Skin	Skin_Sun_Exposed_Lower_leg	NA	Healthy
eQTLs	1:117090493	0.785808	1:117043044	rs3850814	T/C	C	NAP1L4P1;ENSG00000177173	ENSG00000177173.5	pseudogene	ZScore=-4.1795243	Pvalue=2.92E-05	Qvalue=0.015566725	cis	27918533	NA	NA	Dutch	670	Blood	Whole_Blood	NA	Healthy
eQTLs	1:117090493	0.769856	1:117046263	NA	NA	NA	CD58;ENSG00000116815.11	ENSG00000116815.11	protein_coding	r=0.245212512168116	Pvalue=1.6472065799559e-06	Qvalue=NA	cis	24037378	NA	NA	EUR	373	Blood	LCLs	NA	Healthy
eQTLs	1:117090493	0.960359	1:117048330	NA	T/C	T	RP4-655J12.4;ENSG00000233154	ENSG00000233154.1	lincRNA	Zscore=-8.0566	Pvalue=7.8318E-16	FDR=0.0	cis	NA	https://eqtlgen.org/	https://www.biorxiv.org/content/10.1101/134551v1	Multipop	31684	Blood	WholeBlood	NA	Healthy
eQTLs	1:117090493	0.960359	1:117048330	rs4143029	C/T	T	RP4-655J12.4;ENSG00000233154	ENSG00000233154.1	lincRNA	ZScore=-5.3280012	Pvalue=9.92E-08	Qvalue=8.47E-05	cis	27918533	NA	NA	Dutch	670	Blood	Whole_Blood	NA	Healthy
eQTLs	1:117090493	0.821878	1:117048732	rs10754443	A/T	T	NAP1L4P1;ENSG00000177173.5	ENSG00000177173.5	pseudogene	slope=-0.281258	Pvalue=1.72868e-05	Qvalue=0.0331204	cis	NA	https://www.gtexportal.org/	NA	White,AfricanAmerican,AmericanIndian;Asian;Unknown	515	Lung	Lung	NA	Healthy
eQTLs	1:117090493	0.960077	1:117048903	rs10924104	G/A	A	CD58;ENSG00000116815.11	ENSG00000116815.11	protein_coding	slope=-0.434129	Pvalue=9.95947e-15	Qvalue=3.05088e-10	cis	NA	https://www.gtexportal.org/	NA	White,AfricanAmerican,AmericanIndian;Asian;Unknown	497	Esophagus	Esophagus_Mucosa	NA	Healthy
eQTLs	1:117090493	0.960077	1:117048903	rs10924104	G/A	A	CD58;ENSG00000116815.15	ENSG00000116815.11	protein_coding	slope=-0.412313	Pvalue=4.17703e-23	Qvalue=9.18706e-18	cis	NA	https://www.gtexportal.org/	NA	White,AfricanAmerican,AmericanIndian;Asian;Unknown	497	Esophagus	Esophagus_Mucosa	NA	Healthy
eQTLs	1:117090493	0.821878	1:117054221	rs4468196	G/A	NA	NAP1L4P1;ENSG00000177173.5	ENSG00000177173.5	pseudogene	slope=-0.532238	Pvalue=8.13533e-06	Qvalue=0.0213038	cis	29022597	https://www.gtexportal.org/	NA	European|AfricanAmerican|Asian	532	Nerve	Nerve_Tibial	NA	Healthy
eQTLs	1:117090493	0.829219	1:117054887	rs10802188	A/G	G	NAP1L4P1;ENSG00000177173.5	ENSG00000177173.5	pseudogene	slope=-0.465727	Pvalue=1.26548e-10	Qvalue=6.93276e-07	cis	NA	https://www.gtexportal.org/	NA	White,AfricanAmerican,AmericanIndian;Asian;Unknown	532	Nerve	Nerve_Tibial	NA	Healthy
eQTLs	1:117090493	0.829219	1:117054887	rs10802188	A/G	G	NAP1L4P1;ENSG00000177173.5	ENSG00000177173.5	pseudogene	slope=-0.361213	Pvalue=2.98926e-07	Qvalue=0.000531742	cis	NA	https://www.gtexportal.org/	NA	White,AfricanAmerican,AmericanIndian;Asian;Unknown	584	Blood_Vessel	Artery_Tibial	NA	Healthy
eQTLs	1:117090493	0.821878	1:117061384	rs10802190	T/A	T	NAP1L4P1;ENSG00000177173	ENSG00000177173.5	pseudogene	Zscore=-8.2679	Pvalue=1.3622E-16	FDR=0.0	cis	NA	https://eqtlgen.org/	https://www.biorxiv.org/content/10.1101/134551v1	Multipop	31684	Blood	WholeBlood	NA	Healthy
eQTLs	1:117090493	0.829219	1:117062474	rs10924108	C/T	C	CD58;ENSG00000116815	ENSG00000116815.11	protein_coding	Zscore=8.0515	Pvalue=8.1852E-16	FDR=0.0	cis	NA	https://eqtlgen.org/	https://www.biorxiv.org/content/10.1101/134551v1	Multipop	31684	Blood	WholeBlood	NA	Healthy
eQTLs	1:117090493	0.829219	1:117066907	rs1414275	A/G	NA	NAP1L4P1;ENSG00000177173.5	ENSG00000177173.5	pseudogene	slope=-0.920533	Pvalue=1.03114e-07	Qvalue=0.000897094	cis	29022597	https://www.gtexportal.org/	NA	European|AfricanAmerican|Asian	322	Male_reproductive_system	Testis	NA	Healthy
eQTLs	1:117090493	0.829219	1:117066907	rs1414275	A/G	G	NAP1L4P1;ENSG00000177173.5	ENSG00000177173.5	pseudogene	slope=-0.674663	Pvalue=2.07027e-06	Qvalue=0.00559586	cis	NA	https://www.gtexportal.org/	NA	White,AfricanAmerican,AmericanIndian;Asian;Unknown	322	Male_reproductive_system	Testis	NA	Healthy
eQTLs	1:117090493	0.829219	1:117066907	rs1414275	A/G	G	NAP1L4P1;ENSG00000177173.5	ENSG00000177173.5	pseudogene	slope=-0.302681	Pvalue=1.98163e-05	Qvalue=0.0340237	cis	NA	https://www.gtexportal.org/	NA	White,AfricanAmerican,AmericanIndian;Asian;Unknown	372	Heart	Heart_Atrial_Appendage	NA	Healthy
eQTLs	1:117090493	0.829219	1:117066907	rs1414275	A/G	G	NAP1L4P1;ENSG00000177173.5	ENSG00000177173.5	pseudogene	slope=-0.359729	Pvalue=5.18227e-06	Qvalue=0.00707797	cis	NA	https://www.gtexportal.org/	NA	White,AfricanAmerican,AmericanIndian;Asian;Unknown	465	Esophagus	Esophagus_Muscularis	NA	Healthy
eQTLs	1:117090493	0.829219	1:117066907	rs1414275	A/G	G	NAP1L4P1;ENSG00000177173.5	ENSG00000177173.5	pseudogene	slope=-0.485386	Pvalue=3.45001e-14	Qvalue=5.24303e-10	cis	NA	https://www.gtexportal.org/	NA	White,AfricanAmerican,AmericanIndian;Asian;Unknown	497	Esophagus	Esophagus_Mucosa	NA	Healthy
eQTLs	1:117090493	0.829219	1:117066907	rs1414275	A/G	G	NAP1L4P1;ENSG00000177173.5	ENSG00000177173.5	pseudogene	slope=-0.271644	Pvalue=1.23358e-08	Qvalue=5.62167e-05	cis	NA	https://www.gtexportal.org/	NA	White,AfricanAmerican,AmericanIndian;Asian;Unknown	515	Lung	Lung	NA	Healthy
eQTLs	1:117090493	0.829219	1:117066907	rs1414275	A/G	G	NAP1L4P1;ENSG00000177173.5	ENSG00000177173.5	pseudogene	slope=-0.329301	Pvalue=4.45861e-08	Qvalue=0.000135006	cis	NA	https://www.gtexportal.org/	NA	White,AfricanAmerican,AmericanIndian;Asian;Unknown	517	Skin	Skin_Not_Sun_Exposed_Suprapubic	NA	Healthy
eQTLs	1:117090493	0.829219	1:117066907	rs1414275	A/G	G	NAP1L4P1;ENSG00000177173.5	ENSG00000177173.5	pseudogene	slope=-0.310349	Pvalue=9.80719e-07	Qvalue=0.0013853	cis	NA	https://www.gtexportal.org/	NA	White,AfricanAmerican,AmericanIndian;Asian;Unknown	574	Thyroid	Thyroid	NA	Healthy
eQTLs	1:117090493	0.829219	1:117066907	rs1414275	A/G	G	NAP1L4P1;ENSG00000177173.5	ENSG00000177173.5	pseudogene	slope=-0.330797	Pvalue=5.11156e-06	Qvalue=0.00696662	cis	NA	https://www.gtexportal.org/	NA	White,AfricanAmerican,AmericanIndian;Asian;Unknown	581	Adipose_Tissue	Adipose_Subcutaneous	NA	Healthy
eQTLs	1:117090493	0.829219	1:117066907	rs1414275	A/G	G	NAP1L4P1;ENSG00000177173.5	ENSG00000177173.5	pseudogene	slope=-0.325512	Pvalue=5.30234e-07	Qvalue=0.000838767	cis	NA	https://www.gtexportal.org/	NA	White,AfricanAmerican,AmericanIndian;Asian;Unknown	605	Skin	Skin_Sun_Exposed_Lower_leg	NA	Healthy
eQTLs	1:117090493	0.829219	1:117066907	NA	NA	NA	CD58;GI_4502676-S	ENSG00000116815.11	protein_coding	NA	PosteriorProbability=3.321806e-01	NA	cis	18846210	http://eqtl.uchicago.edu/cgi-bin/gbrowse/eqtl/	NA	Multipopulation_HAPMAP	210	Blood	LCLs	NA	Healthy
eQTLs	1:117090493	0.829219	1:117066907	NA	NA	NA	CD58;GI_4502676-S	ENSG00000116815.11	protein_coding	NA	Pvalue=3.27003e-06	NA	cis	18846210	http://eqtl.uchicago.edu/cgi-bin/gbrowse/eqtl/	NA	Multipopulation_HAPMAP	210	Blood	LCLs	NA	Healthy
eQTLs	1:117090493	0.829219	1:117076547	rs1016140	G/T	T	NAP1L4P1;ENSG00000177173.5	ENSG00000177173.5	pseudogene	slope=-0.322761	Pvalue=2.36195e-05	Qvalue=0.0447822	cis	NA	https://www.gtexportal.org/	NA	White,AfricanAmerican,AmericanIndian;Asian;Unknown	670	Blood	Whole_Blood	NA	Healthy
eQTLs	1:117090493	0.829219	1:117077459	rs10754445	A/T	T	NAP1L4P1;ENSG00000177173.5	ENSG00000177173.5	pseudogene	slope=-0.4588	Pvalue=2.0274e-06	Qvalue=0.0040286	cis	NA	https://www.gtexportal.org/	NA	White,AfricanAmerican,AmericanIndian;Asian;Unknown	532	Nerve	Nerve_Tibial	NA	Healthy
eQTLs	1:117090493	0.829219	1:117077459	rs10754445	A/T	T	NAP1L4P1;ENSG00000177173.5	ENSG00000177173.5	pseudogene	slope=-0.45884	Pvalue=1.28456e-06	Qvalue=0.00299147	cis	NA	https://www.gtexportal.org/	NA	White,AfricanAmerican,AmericanIndian;Asian;Unknown	581	Adipose_Tissue	Adipose_Subcutaneous	NA	Healthy
eQTLs	1:117090493	0.82128	1:117082183	rs2300746	C/G	G	NAP1L4P1;ENSG00000177173.5	ENSG00000177173.5	pseudogene	slope=-0.413884	Pvalue=2.72613e-06	Qvalue=0.00746773	cis	NA	https://www.gtexportal.org/	NA	White,AfricanAmerican,AmericanIndian;Asian;Unknown	368	Large_Intestine	Colon_Transverse	NA	Healthy
eQTLs	1:117090493	0.82128	1:117082183	rs2300746	C/G	G	NAP1L4P1;ENSG00000177173.5	ENSG00000177173.5	pseudogene	slope=-0.329572	Pvalue=2.31463e-05	Qvalue=0.034634	cis	NA	https://www.gtexportal.org/	NA	White,AfricanAmerican,AmericanIndian;Asian;Unknown	469	Adipose_Tissue	Adipose_Visceral_Omentum	NA	Healthy
eQTLs	1:117090493	0.82128	1:117082183	rs2300746	C/G	G	CD58;ENSG00000116815.15	ENSG00000116815.11	protein_coding	slope=-0.187091	Pvalue=5.11985e-07	Qvalue=0.000959051	cis	NA	https://www.gtexportal.org/	NA	White,AfricanAmerican,AmericanIndian;Asian;Unknown	517	Skin	Skin_Not_Sun_Exposed_Suprapubic	NA	Healthy
eQTLs	1:117090493	0.846395	1:117087779	rs12044852	C/A	NA	NAP1L4P1;ENSG00000177173.5	ENSG00000177173.5	pseudogene	slope=-0.516346	Pvalue=2.67562e-07	Qvalue=0.00166698	cis	29022597	https://www.gtexportal.org/	NA	European|AfricanAmerican|Asian	497	Esophagus	Esophagus_Mucosa	NA	Healthy
eQTLs	1:117090493	0.846395	1:117087779	rs12044852	C/A	A	NAP1L4P1;ENSG00000177173.5	ENSG00000177173.5	pseudogene	slope=-0.574805	Pvalue=1.82895e-11	Qvalue=2.18378e-07	cis	NA	https://www.gtexportal.org/	NA	White,AfricanAmerican,AmericanIndian;Asian;Unknown	497	Esophagus	Esophagus_Mucosa	NA	Healthy
eQTLs	1:117090493	0.944603	1:117095502	rs35275493	A/AT	NA	CD58;ENSG00000116815.11	ENSG00000116815.11	protein_coding	slope=-0.489881	Pvalue=1.07839e-08	Qvalue=0.000122171	cis	29022597	https://www.gtexportal.org/	NA	European|AfricanAmerican|Asian	497	Esophagus	Esophagus_Mucosa	NA	Healthy
eQTLs	1:117090493	0.944603	1:117095502	rs35275493	A/AT	NA	CD58;ENSG00000116815.11	ENSG00000116815.11	protein_coding	slope=-0.308206	Pvalue=6.94028e-08	Qvalue=0.000556933	cis	29022597	https://www.gtexportal.org/	NA	European|AfricanAmerican|Asian	605	Skin	Skin_Sun_Exposed_Lower_leg	NA	Healthy
eQTLs	1:117090493	0.937546	1:117104215	NA	NA	NA	SLC22A15;4480017	ENSG00000163393.8	protein_coding	Tstat=-3.946507055	Pvalue=0.000106835	Qvalue=0.010708551	cis	24604202	NA	NA	European	261	Blood	Monocytes	Lps2Hrs	Healthy
eQTLs	1:117100957	0.778069	1:117043044	rs3850814	T/C	C	NAP1L4P1;ENSG00000177173	ENSG00000177173.5	pseudogene	ZScore=-4.1795243	Pvalue=2.92E-05	Qvalue=0.015566725	cis	27918533	NA	NA	Dutch	670	Blood	Whole_Blood	NA	Healthy
eQTLs	1:117100957	0.763034	1:117046263	NA	NA	NA	CD58;ENSG00000116815.11	ENSG00000116815.11	protein_coding	r=0.245212512168116	Pvalue=1.6472065799559e-06	Qvalue=NA	cis	24037378	NA	NA	EUR	373	Blood	LCLs	NA	Healthy
eQTLs	1:117100957	0.946327	1:117048330	NA	T/C	T	RP4-655J12.4;ENSG00000233154	ENSG00000233154.1	lincRNA	Zscore=-8.0566	Pvalue=7.8318E-16	FDR=0.0	cis	NA	https://eqtlgen.org/	https://www.biorxiv.org/content/10.1101/134551v1	Multipop	31684	Blood	WholeBlood	NA	Healthy
eQTLs	1:117100957	0.946327	1:117048330	rs4143029	C/T	T	RP4-655J12.4;ENSG00000233154	ENSG00000233154.1	lincRNA	ZScore=-5.3280012	Pvalue=9.92E-08	Qvalue=8.47E-05	cis	27918533	NA	NA	Dutch	670	Blood	Whole_Blood	NA	Healthy
eQTLs	1:117100957	0.8156	1:117048732	rs10754443	A/T	T	NAP1L4P1;ENSG00000177173.5	ENSG00000177173.5	pseudogene	slope=-0.281258	Pvalue=1.72868e-05	Qvalue=0.0331204	cis	NA	https://www.gtexportal.org/	NA	White,AfricanAmerican,AmericanIndian;Asian;Unknown	515	Lung	Lung	NA	Healthy
eQTLs	1:117100957	0.946147	1:117048903	rs10924104	G/A	A	CD58;ENSG00000116815.11	ENSG00000116815.11	protein_coding	slope=-0.434129	Pvalue=9.95947e-15	Qvalue=3.05088e-10	cis	NA	https://www.gtexportal.org/	NA	White,AfricanAmerican,AmericanIndian;Asian;Unknown	497	Esophagus	Esophagus_Mucosa	NA	Healthy
eQTLs	1:117100957	0.946147	1:117048903	rs10924104	G/A	A	CD58;ENSG00000116815.15	ENSG00000116815.11	protein_coding	slope=-0.412313	Pvalue=4.17703e-23	Qvalue=9.18706e-18	cis	NA	https://www.gtexportal.org/	NA	White,AfricanAmerican,AmericanIndian;Asian;Unknown	497	Esophagus	Esophagus_Mucosa	NA	Healthy
eQTLs	1:117100957	0.8156	1:117054221	rs4468196	G/A	NA	NAP1L4P1;ENSG00000177173.5	ENSG00000177173.5	pseudogene	slope=-0.532238	Pvalue=8.13533e-06	Qvalue=0.0213038	cis	29022597	https://www.gtexportal.org/	NA	European|AfricanAmerican|Asian	532	Nerve	Nerve_Tibial	NA	Healthy
eQTLs	1:117100957	0.822537	1:117054887	rs10802188	A/G	G	NAP1L4P1;ENSG00000177173.5	ENSG00000177173.5	pseudogene	slope=-0.465727	Pvalue=1.26548e-10	Qvalue=6.93276e-07	cis	NA	https://www.gtexportal.org/	NA	White,AfricanAmerican,AmericanIndian;Asian;Unknown	532	Nerve	Nerve_Tibial	NA	Healthy
eQTLs	1:117100957	0.822537	1:117054887	rs10802188	A/G	G	NAP1L4P1;ENSG00000177173.5	ENSG00000177173.5	pseudogene	slope=-0.361213	Pvalue=2.98926e-07	Qvalue=0.000531742	cis	NA	https://www.gtexportal.org/	NA	White,AfricanAmerican,AmericanIndian;Asian;Unknown	584	Blood_Vessel	Artery_Tibial	NA	Healthy
eQTLs	1:117100957	0.8156	1:117061384	rs10802190	T/A	T	NAP1L4P1;ENSG00000177173	ENSG00000177173.5	pseudogene	Zscore=-8.2679	Pvalue=1.3622E-16	FDR=0.0	cis	NA	https://eqtlgen.org/	https://www.biorxiv.org/content/10.1101/134551v1	Multipop	31684	Blood	WholeBlood	NA	Healthy
eQTLs	1:117100957	0.822537	1:117062474	rs10924108	C/T	C	CD58;ENSG00000116815	ENSG00000116815.11	protein_coding	Zscore=8.0515	Pvalue=8.1852E-16	FDR=0.0	cis	NA	https://eqtlgen.org/	https://www.biorxiv.org/content/10.1101/134551v1	Multipop	31684	Blood	WholeBlood	NA	Healthy
eQTLs	1:117100957	0.822537	1:117066907	rs1414275	A/G	NA	NAP1L4P1;ENSG00000177173.5	ENSG00000177173.5	pseudogene	slope=-0.920533	Pvalue=1.03114e-07	Qvalue=0.000897094	cis	29022597	https://www.gtexportal.org/	NA	European|AfricanAmerican|Asian	322	Male_reproductive_system	Testis	NA	Healthy
eQTLs	1:117100957	0.822537	1:117066907	rs1414275	A/G	G	NAP1L4P1;ENSG00000177173.5	ENSG00000177173.5	pseudogene	slope=-0.674663	Pvalue=2.07027e-06	Qvalue=0.00559586	cis	NA	https://www.gtexportal.org/	NA	White,AfricanAmerican,AmericanIndian;Asian;Unknown	322	Male_reproductive_system	Testis	NA	Healthy
eQTLs	1:117100957	0.822537	1:117066907	rs1414275	A/G	G	NAP1L4P1;ENSG00000177173.5	ENSG00000177173.5	pseudogene	slope=-0.302681	Pvalue=1.98163e-05	Qvalue=0.0340237	cis	NA	https://www.gtexportal.org/	NA	White,AfricanAmerican,AmericanIndian;Asian;Unknown	372	Heart	Heart_Atrial_Appendage	NA	Healthy
eQTLs	1:117100957	0.822537	1:117066907	rs1414275	A/G	G	NAP1L4P1;ENSG00000177173.5	ENSG00000177173.5	pseudogene	slope=-0.359729	Pvalue=5.18227e-06	Qvalue=0.00707797	cis	NA	https://www.gtexportal.org/	NA	White,AfricanAmerican,AmericanIndian;Asian;Unknown	465	Esophagus	Esophagus_Muscularis	NA	Healthy
eQTLs	1:117100957	0.822537	1:117066907	rs1414275	A/G	G	NAP1L4P1;ENSG00000177173.5	ENSG00000177173.5	pseudogene	slope=-0.485386	Pvalue=3.45001e-14	Qvalue=5.24303e-10	cis	NA	https://www.gtexportal.org/	NA	White,AfricanAmerican,AmericanIndian;Asian;Unknown	497	Esophagus	Esophagus_Mucosa	NA	Healthy
eQTLs	1:117100957	0.822537	1:117066907	rs1414275	A/G	G	NAP1L4P1;ENSG00000177173.5	ENSG00000177173.5	pseudogene	slope=-0.271644	Pvalue=1.23358e-08	Qvalue=5.62167e-05	cis	NA	https://www.gtexportal.org/	NA	White,AfricanAmerican,AmericanIndian;Asian;Unknown	515	Lung	Lung	NA	Healthy
eQTLs	1:117100957	0.822537	1:117066907	rs1414275	A/G	G	NAP1L4P1;ENSG00000177173.5	ENSG00000177173.5	pseudogene	slope=-0.329301	Pvalue=4.45861e-08	Qvalue=0.000135006	cis	NA	https://www.gtexportal.org/	NA	White,AfricanAmerican,AmericanIndian;Asian;Unknown	517	Skin	Skin_Not_Sun_Exposed_Suprapubic	NA	Healthy
eQTLs	1:117100957	0.822537	1:117066907	rs1414275	A/G	G	NAP1L4P1;ENSG00000177173.5	ENSG00000177173.5	pseudogene	slope=-0.310349	Pvalue=9.80719e-07	Qvalue=0.0013853	cis	NA	https://www.gtexportal.org/	NA	White,AfricanAmerican,AmericanIndian;Asian;Unknown	574	Thyroid	Thyroid	NA	Healthy
eQTLs	1:117100957	0.822537	1:117066907	rs1414275	A/G	G	NAP1L4P1;ENSG00000177173.5	ENSG00000177173.5	pseudogene	slope=-0.330797	Pvalue=5.11156e-06	Qvalue=0.00696662	cis	NA	https://www.gtexportal.org/	NA	White,AfricanAmerican,AmericanIndian;Asian;Unknown	581	Adipose_Tissue	Adipose_Subcutaneous	NA	Healthy
eQTLs	1:117100957	0.822537	1:117066907	rs1414275	A/G	G	NAP1L4P1;ENSG00000177173.5	ENSG00000177173.5	pseudogene	slope=-0.325512	Pvalue=5.30234e-07	Qvalue=0.000838767	cis	NA	https://www.gtexportal.org/	NA	White,AfricanAmerican,AmericanIndian;Asian;Unknown	605	Skin	Skin_Sun_Exposed_Lower_leg	NA	Healthy
eQTLs	1:117100957	0.822537	1:117066907	NA	NA	NA	CD58;GI_4502676-S	ENSG00000116815.11	protein_coding	NA	PosteriorProbability=3.321806e-01	NA	cis	18846210	http://eqtl.uchicago.edu/cgi-bin/gbrowse/eqtl/	NA	Multipopulation_HAPMAP	210	Blood	LCLs	NA	Healthy
eQTLs	1:117100957	0.822537	1:117066907	NA	NA	NA	CD58;GI_4502676-S	ENSG00000116815.11	protein_coding	NA	Pvalue=3.27003e-06	NA	cis	18846210	http://eqtl.uchicago.edu/cgi-bin/gbrowse/eqtl/	NA	Multipopulation_HAPMAP	210	Blood	LCLs	NA	Healthy
eQTLs	1:117100957	0.822537	1:117076547	rs1016140	G/T	T	NAP1L4P1;ENSG00000177173.5	ENSG00000177173.5	pseudogene	slope=-0.322761	Pvalue=2.36195e-05	Qvalue=0.0447822	cis	NA	https://www.gtexportal.org/	NA	White,AfricanAmerican,AmericanIndian;Asian;Unknown	670	Blood	Whole_Blood	NA	Healthy
eQTLs	1:117100957	0.822537	1:117077459	rs10754445	A/T	T	NAP1L4P1;ENSG00000177173.5	ENSG00000177173.5	pseudogene	slope=-0.4588	Pvalue=2.0274e-06	Qvalue=0.0040286	cis	NA	https://www.gtexportal.org/	NA	White,AfricanAmerican,AmericanIndian;Asian;Unknown	532	Nerve	Nerve_Tibial	NA	Healthy
eQTLs	1:117100957	0.822537	1:117077459	rs10754445	A/T	T	NAP1L4P1;ENSG00000177173.5	ENSG00000177173.5	pseudogene	slope=-0.45884	Pvalue=1.28456e-06	Qvalue=0.00299147	cis	NA	https://www.gtexportal.org/	NA	White,AfricanAmerican,AmericanIndian;Asian;Unknown	581	Adipose_Tissue	Adipose_Subcutaneous	NA	Healthy
eQTLs	1:117100957	0.829509	1:117082183	rs2300746	C/G	G	NAP1L4P1;ENSG00000177173.5	ENSG00000177173.5	pseudogene	slope=-0.413884	Pvalue=2.72613e-06	Qvalue=0.00746773	cis	NA	https://www.gtexportal.org/	NA	White,AfricanAmerican,AmericanIndian;Asian;Unknown	368	Large_Intestine	Colon_Transverse	NA	Healthy
eQTLs	1:117100957	0.829509	1:117082183	rs2300746	C/G	G	NAP1L4P1;ENSG00000177173.5	ENSG00000177173.5	pseudogene	slope=-0.329572	Pvalue=2.31463e-05	Qvalue=0.034634	cis	NA	https://www.gtexportal.org/	NA	White,AfricanAmerican,AmericanIndian;Asian;Unknown	469	Adipose_Tissue	Adipose_Visceral_Omentum	NA	Healthy
eQTLs	1:117100957	0.829509	1:117082183	rs2300746	C/G	G	CD58;ENSG00000116815.15	ENSG00000116815.11	protein_coding	slope=-0.187091	Pvalue=5.11985e-07	Qvalue=0.000959051	cis	NA	https://www.gtexportal.org/	NA	White,AfricanAmerican,AmericanIndian;Asian;Unknown	517	Skin	Skin_Not_Sun_Exposed_Suprapubic	NA	Healthy
eQTLs	1:117100957	0.794998	1:117087779	rs12044852	C/A	NA	NAP1L4P1;ENSG00000177173.5	ENSG00000177173.5	pseudogene	slope=-0.516346	Pvalue=2.67562e-07	Qvalue=0.00166698	cis	29022597	https://www.gtexportal.org/	NA	European|AfricanAmerican|Asian	497	Esophagus	Esophagus_Mucosa	NA	Healthy
eQTLs	1:117100957	0.794998	1:117087779	rs12044852	C/A	A	NAP1L4P1;ENSG00000177173.5	ENSG00000177173.5	pseudogene	slope=-0.574805	Pvalue=1.82895e-11	Qvalue=2.18378e-07	cis	NA	https://www.gtexportal.org/	NA	White,AfricanAmerican,AmericanIndian;Asian;Unknown	497	Esophagus	Esophagus_Mucosa	NA	Healthy
eQTLs	1:117100957	0.93882	1:117090493	rs10801908	C/T	T	CD58;ENSG00000116815.15	ENSG00000116815.11	protein_coding	slope=-0.15521	Pvalue=4.88567e-05	Qvalue=0.0340761	cis	NA	https://www.gtexportal.org/	NA	White,AfricanAmerican,AmericanIndian;Asian;Unknown	605	Skin	Skin_Sun_Exposed_Lower_leg	NA	Healthy
eQTLs	1:117100957	0.961348	1:117095502	rs35275493	A/AT	NA	CD58;ENSG00000116815.11	ENSG00000116815.11	protein_coding	slope=-0.489881	Pvalue=1.07839e-08	Qvalue=0.000122171	cis	29022597	https://www.gtexportal.org/	NA	European|AfricanAmerican|Asian	497	Esophagus	Esophagus_Mucosa	NA	Healthy
eQTLs	1:117100957	0.961348	1:117095502	rs35275493	A/AT	NA	CD58;ENSG00000116815.11	ENSG00000116815.11	protein_coding	slope=-0.308206	Pvalue=6.94028e-08	Qvalue=0.000556933	cis	29022597	https://www.gtexportal.org/	NA	European|AfricanAmerican|Asian	605	Skin	Skin_Sun_Exposed_Lower_leg	NA	Healthy
eQTLs	1:117100957	0.969088	1:117104215	NA	NA	NA	SLC22A15;4480017	ENSG00000163393.8	protein_coding	Tstat=-3.946507055	Pvalue=0.000106835	Qvalue=0.010708551	cis	24604202	NA	NA	European	261	Blood	Monocytes	Lps2Hrs	Healthy
eQTLs	1:117104215	1	1:117104215	NA	NA	NA	SLC22A15;4480017	ENSG00000163393.8	protein_coding	Tstat=-3.946507055	Pvalue=0.000106835	Qvalue=0.010708551	cis	24604202	NA	NA	European	261	Blood	Monocytes	Lps2Hrs	Healthy
eQTLs	1:117104215	0.746172	1:117043044	rs3850814	T/C	C	NAP1L4P1;ENSG00000177173	ENSG00000177173.5	pseudogene	ZScore=-4.1795243	Pvalue=2.92E-05	Qvalue=0.015566725	cis	27918533	NA	NA	Dutch	670	Blood	Whole_Blood	NA	Healthy
eQTLs	1:117104215	0.744737	1:117046263	NA	NA	NA	CD58;ENSG00000116815.11	ENSG00000116815.11	protein_coding	r=0.245212512168116	Pvalue=1.6472065799559e-06	Qvalue=NA	cis	24037378	NA	NA	EUR	373	Blood	LCLs	NA	Healthy
eQTLs	1:117104215	0.914559	1:117048330	NA	T/C	T	RP4-655J12.4;ENSG00000233154	ENSG00000233154.1	lincRNA	Zscore=-8.0566	Pvalue=7.8318E-16	FDR=0.0	cis	NA	https://eqtlgen.org/	https://www.biorxiv.org/content/10.1101/134551v1	Multipop	31684	Blood	WholeBlood	NA	Healthy
eQTLs	1:117104215	0.914559	1:117048330	rs4143029	C/T	T	RP4-655J12.4;ENSG00000233154	ENSG00000233154.1	lincRNA	ZScore=-5.3280012	Pvalue=9.92E-08	Qvalue=8.47E-05	cis	27918533	NA	NA	Dutch	670	Blood	Whole_Blood	NA	Healthy
eQTLs	1:117104215	0.795855	1:117048732	rs10754443	A/T	T	NAP1L4P1;ENSG00000177173.5	ENSG00000177173.5	pseudogene	slope=-0.281258	Pvalue=1.72868e-05	Qvalue=0.0331204	cis	NA	https://www.gtexportal.org/	NA	White,AfricanAmerican,AmericanIndian;Asian;Unknown	515	Lung	Lung	NA	Healthy
eQTLs	1:117104215	0.914025	1:117048903	rs10924104	G/A	A	CD58;ENSG00000116815.11	ENSG00000116815.11	protein_coding	slope=-0.434129	Pvalue=9.95947e-15	Qvalue=3.05088e-10	cis	NA	https://www.gtexportal.org/	NA	White,AfricanAmerican,AmericanIndian;Asian;Unknown	497	Esophagus	Esophagus_Mucosa	NA	Healthy
eQTLs	1:117104215	0.914025	1:117048903	rs10924104	G/A	A	CD58;ENSG00000116815.15	ENSG00000116815.11	protein_coding	slope=-0.412313	Pvalue=4.17703e-23	Qvalue=9.18706e-18	cis	NA	https://www.gtexportal.org/	NA	White,AfricanAmerican,AmericanIndian;Asian;Unknown	497	Esophagus	Esophagus_Mucosa	NA	Healthy
eQTLs	1:117104215	0.795855	1:117054221	rs4468196	G/A	NA	NAP1L4P1;ENSG00000177173.5	ENSG00000177173.5	pseudogene	slope=-0.532238	Pvalue=8.13533e-06	Qvalue=0.0213038	cis	29022597	https://www.gtexportal.org/	NA	European|AfricanAmerican|Asian	532	Nerve	Nerve_Tibial	NA	Healthy
eQTLs	1:117104215	0.788008	1:117054887	rs10802188	A/G	G	NAP1L4P1;ENSG00000177173.5	ENSG00000177173.5	pseudogene	slope=-0.465727	Pvalue=1.26548e-10	Qvalue=6.93276e-07	cis	NA	https://www.gtexportal.org/	NA	White,AfricanAmerican,AmericanIndian;Asian;Unknown	532	Nerve	Nerve_Tibial	NA	Healthy
eQTLs	1:117104215	0.788008	1:117054887	rs10802188	A/G	G	NAP1L4P1;ENSG00000177173.5	ENSG00000177173.5	pseudogene	slope=-0.361213	Pvalue=2.98926e-07	Qvalue=0.000531742	cis	NA	https://www.gtexportal.org/	NA	White,AfricanAmerican,AmericanIndian;Asian;Unknown	584	Blood_Vessel	Artery_Tibial	NA	Healthy
eQTLs	1:117104215	0.795855	1:117061384	rs10802190	T/A	T	NAP1L4P1;ENSG00000177173	ENSG00000177173.5	pseudogene	Zscore=-8.2679	Pvalue=1.3622E-16	FDR=0.0	cis	NA	https://eqtlgen.org/	https://www.biorxiv.org/content/10.1101/134551v1	Multipop	31684	Blood	WholeBlood	NA	Healthy
eQTLs	1:117104215	0.788008	1:117062474	rs10924108	C/T	C	CD58;ENSG00000116815	ENSG00000116815.11	protein_coding	Zscore=8.0515	Pvalue=8.1852E-16	FDR=0.0	cis	NA	https://eqtlgen.org/	https://www.biorxiv.org/content/10.1101/134551v1	Multipop	31684	Blood	WholeBlood	NA	Healthy
eQTLs	1:117104215	0.788008	1:117066907	rs1414275	A/G	NA	NAP1L4P1;ENSG00000177173.5	ENSG00000177173.5	pseudogene	slope=-0.920533	Pvalue=1.03114e-07	Qvalue=0.000897094	cis	29022597	https://www.gtexportal.org/	NA	European|AfricanAmerican|Asian	322	Male_reproductive_system	Testis	NA	Healthy
eQTLs	1:117104215	0.788008	1:117066907	rs1414275	A/G	G	NAP1L4P1;ENSG00000177173.5	ENSG00000177173.5	pseudogene	slope=-0.674663	Pvalue=2.07027e-06	Qvalue=0.00559586	cis	NA	https://www.gtexportal.org/	NA	White,AfricanAmerican,AmericanIndian;Asian;Unknown	322	Male_reproductive_system	Testis	NA	Healthy
eQTLs	1:117104215	0.788008	1:117066907	rs1414275	A/G	G	NAP1L4P1;ENSG00000177173.5	ENSG00000177173.5	pseudogene	slope=-0.302681	Pvalue=1.98163e-05	Qvalue=0.0340237	cis	NA	https://www.gtexportal.org/	NA	White,AfricanAmerican,AmericanIndian;Asian;Unknown	372	Heart	Heart_Atrial_Appendage	NA	Healthy
eQTLs	1:117104215	0.788008	1:117066907	rs1414275	A/G	G	NAP1L4P1;ENSG00000177173.5	ENSG00000177173.5	pseudogene	slope=-0.359729	Pvalue=5.18227e-06	Qvalue=0.00707797	cis	NA	https://www.gtexportal.org/	NA	White,AfricanAmerican,AmericanIndian;Asian;Unknown	465	Esophagus	Esophagus_Muscularis	NA	Healthy
eQTLs	1:117104215	0.788008	1:117066907	rs1414275	A/G	G	NAP1L4P1;ENSG00000177173.5	ENSG00000177173.5	pseudogene	slope=-0.485386	Pvalue=3.45001e-14	Qvalue=5.24303e-10	cis	NA	https://www.gtexportal.org/	NA	White,AfricanAmerican,AmericanIndian;Asian;Unknown	497	Esophagus	Esophagus_Mucosa	NA	Healthy
eQTLs	1:117104215	0.788008	1:117066907	rs1414275	A/G	G	NAP1L4P1;ENSG00000177173.5	ENSG00000177173.5	pseudogene	slope=-0.271644	Pvalue=1.23358e-08	Qvalue=5.62167e-05	cis	NA	https://www.gtexportal.org/	NA	White,AfricanAmerican,AmericanIndian;Asian;Unknown	515	Lung	Lung	NA	Healthy
eQTLs	1:117104215	0.788008	1:117066907	rs1414275	A/G	G	NAP1L4P1;ENSG00000177173.5	ENSG00000177173.5	pseudogene	slope=-0.329301	Pvalue=4.45861e-08	Qvalue=0.000135006	cis	NA	https://www.gtexportal.org/	NA	White,AfricanAmerican,AmericanIndian;Asian;Unknown	517	Skin	Skin_Not_Sun_Exposed_Suprapubic	NA	Healthy
eQTLs	1:117104215	0.788008	1:117066907	rs1414275	A/G	G	NAP1L4P1;ENSG00000177173.5	ENSG00000177173.5	pseudogene	slope=-0.310349	Pvalue=9.80719e-07	Qvalue=0.0013853	cis	NA	https://www.gtexportal.org/	NA	White,AfricanAmerican,AmericanIndian;Asian;Unknown	574	Thyroid	Thyroid	NA	Healthy
eQTLs	1:117104215	0.788008	1:117066907	rs1414275	A/G	G	NAP1L4P1;ENSG00000177173.5	ENSG00000177173.5	pseudogene	slope=-0.330797	Pvalue=5.11156e-06	Qvalue=0.00696662	cis	NA	https://www.gtexportal.org/	NA	White,AfricanAmerican,AmericanIndian;Asian;Unknown	581	Adipose_Tissue	Adipose_Subcutaneous	NA	Healthy
eQTLs	1:117104215	0.788008	1:117066907	rs1414275	A/G	G	NAP1L4P1;ENSG00000177173.5	ENSG00000177173.5	pseudogene	slope=-0.325512	Pvalue=5.30234e-07	Qvalue=0.000838767	cis	NA	https://www.gtexportal.org/	NA	White,AfricanAmerican,AmericanIndian;Asian;Unknown	605	Skin	Skin_Sun_Exposed_Lower_leg	NA	Healthy
eQTLs	1:117104215	0.788008	1:117066907	NA	NA	NA	CD58;GI_4502676-S	ENSG00000116815.11	protein_coding	NA	PosteriorProbability=3.321806e-01	NA	cis	18846210	http://eqtl.uchicago.edu/cgi-bin/gbrowse/eqtl/	NA	Multipopulation_HAPMAP	210	Blood	LCLs	NA	Healthy
eQTLs	1:117104215	0.788008	1:117066907	NA	NA	NA	CD58;GI_4502676-S	ENSG00000116815.11	protein_coding	NA	Pvalue=3.27003e-06	NA	cis	18846210	http://eqtl.uchicago.edu/cgi-bin/gbrowse/eqtl/	NA	Multipopulation_HAPMAP	210	Blood	LCLs	NA	Healthy
eQTLs	1:117104215	0.788008	1:117076547	rs1016140	G/T	T	NAP1L4P1;ENSG00000177173.5	ENSG00000177173.5	pseudogene	slope=-0.322761	Pvalue=2.36195e-05	Qvalue=0.0447822	cis	NA	https://www.gtexportal.org/	NA	White,AfricanAmerican,AmericanIndian;Asian;Unknown	670	Blood	Whole_Blood	NA	Healthy
eQTLs	1:117104215	0.788008	1:117077459	rs10754445	A/T	T	NAP1L4P1;ENSG00000177173.5	ENSG00000177173.5	pseudogene	slope=-0.4588	Pvalue=2.0274e-06	Qvalue=0.0040286	cis	NA	https://www.gtexportal.org/	NA	White,AfricanAmerican,AmericanIndian;Asian;Unknown	532	Nerve	Nerve_Tibial	NA	Healthy
eQTLs	1:117104215	0.788008	1:117077459	rs10754445	A/T	T	NAP1L4P1;ENSG00000177173.5	ENSG00000177173.5	pseudogene	slope=-0.45884	Pvalue=1.28456e-06	Qvalue=0.00299147	cis	NA	https://www.gtexportal.org/	NA	White,AfricanAmerican,AmericanIndian;Asian;Unknown	581	Adipose_Tissue	Adipose_Subcutaneous	NA	Healthy
eQTLs	1:117104215	0.810065	1:117082183	rs2300746	C/G	G	NAP1L4P1;ENSG00000177173.5	ENSG00000177173.5	pseudogene	slope=-0.413884	Pvalue=2.72613e-06	Qvalue=0.00746773	cis	NA	https://www.gtexportal.org/	NA	White,AfricanAmerican,AmericanIndian;Asian;Unknown	368	Large_Intestine	Colon_Transverse	NA	Healthy
eQTLs	1:117104215	0.810065	1:117082183	rs2300746	C/G	G	NAP1L4P1;ENSG00000177173.5	ENSG00000177173.5	pseudogene	slope=-0.329572	Pvalue=2.31463e-05	Qvalue=0.034634	cis	NA	https://www.gtexportal.org/	NA	White,AfricanAmerican,AmericanIndian;Asian;Unknown	469	Adipose_Tissue	Adipose_Visceral_Omentum	NA	Healthy
eQTLs	1:117104215	0.810065	1:117082183	rs2300746	C/G	G	CD58;ENSG00000116815.15	ENSG00000116815.11	protein_coding	slope=-0.187091	Pvalue=5.11985e-07	Qvalue=0.000959051	cis	NA	https://www.gtexportal.org/	NA	White,AfricanAmerican,AmericanIndian;Asian;Unknown	517	Skin	Skin_Not_Sun_Exposed_Suprapubic	NA	Healthy
eQTLs	1:117104215	0.804842	1:117087779	rs12044852	C/A	NA	NAP1L4P1;ENSG00000177173.5	ENSG00000177173.5	pseudogene	slope=-0.516346	Pvalue=2.67562e-07	Qvalue=0.00166698	cis	29022597	https://www.gtexportal.org/	NA	European|AfricanAmerican|Asian	497	Esophagus	Esophagus_Mucosa	NA	Healthy
eQTLs	1:117104215	0.804842	1:117087779	rs12044852	C/A	A	NAP1L4P1;ENSG00000177173.5	ENSG00000177173.5	pseudogene	slope=-0.574805	Pvalue=1.82895e-11	Qvalue=2.18378e-07	cis	NA	https://www.gtexportal.org/	NA	White,AfricanAmerican,AmericanIndian;Asian;Unknown	497	Esophagus	Esophagus_Mucosa	NA	Healthy
eQTLs	1:117104215	0.937546	1:117090493	rs10801908	C/T	T	CD58;ENSG00000116815.15	ENSG00000116815.11	protein_coding	slope=-0.15521	Pvalue=4.88567e-05	Qvalue=0.0340761	cis	NA	https://www.gtexportal.org/	NA	White,AfricanAmerican,AmericanIndian;Asian;Unknown	605	Skin	Skin_Sun_Exposed_Lower_leg	NA	Healthy
eQTLs	1:117104215	0.944945	1:117095502	rs35275493	A/AT	NA	CD58;ENSG00000116815.11	ENSG00000116815.11	protein_coding	slope=-0.489881	Pvalue=1.07839e-08	Qvalue=0.000122171	cis	29022597	https://www.gtexportal.org/	NA	European|AfricanAmerican|Asian	497	Esophagus	Esophagus_Mucosa	NA	Healthy
eQTLs	1:117104215	0.944945	1:117095502	rs35275493	A/AT	NA	CD58;ENSG00000116815.11	ENSG00000116815.11	protein_coding	slope=-0.308206	Pvalue=6.94028e-08	Qvalue=0.000556933	cis	29022597	https://www.gtexportal.org/	NA	European|AfricanAmerican|Asian	605	Skin	Skin_Sun_Exposed_Lower_leg	NA	Healthy
eQTLs	1:120258970	1	1:120258970	rs666930	T/C	T	TMPRSS13;ENSG00000137747	ENSG00000137747.10	protein_coding	Zscore=-5.4641	Pvalue=4.65e-08	FDR=0.000531161473087819	trans_differentChrom	NA	https://eqtlgen.org/	https://www.biorxiv.org/content/10.1101/134551v1	Multipop	31684	Blood	WholeBlood	NA	Healthy
eQTLs	1:120258970	0.960075	1:120257110	rs637868	T/C	C	PHGDH;ENSG00000092621.7	ENSG00000092621.7	protein_coding	EffSize=0.80	Pvalue=8.472851E-07	Qvalue=2.886920E-03	cis	30449622	dice-database.org	NA	Multipop	91	Blood	naive_CD4Positive_T_cells	Activated	Healthy
eQTLs	1:120267505	0.985454	1:120254545	rs562038	G/C	C	PHGDH;ENSG00000092621.7	ENSG00000092621.7	protein_coding	slope=0.689406	Pvalue=7.18082e-23	Qvalue=7.74025e-18	cis	NA	https://www.gtexportal.org/	NA	White,AfricanAmerican,AmericanIndian;Asian;Unknown	322	Male_reproductive_system	Testis	NA	Healthy
eQTLs	1:120267505	0.985692	1:120257576	rs477992	A/G	NA	PHGDH;ENSG00000092621.7	ENSG00000092621.7	protein_coding	slope=0.644084	Pvalue=1.60238e-18	Qvalue=6.17915e-13	cis	29022597	https://www.gtexportal.org/	NA	European|AfricanAmerican|Asian	322	Male_reproductive_system	Testis	NA	Healthy
eQTLs	1:120267505	0.985692	1:120257576	rs477992	A/G	G	PHGDH;ENSG00000092621.11	ENSG00000092621.7	protein_coding	slope=0.544308	Pvalue=5.23633e-30	Qvalue=3.59758e-24	cis	NA	https://www.gtexportal.org/	NA	White,AfricanAmerican,AmericanIndian;Asian;Unknown	322	Male_reproductive_system	Testis	NA	Healthy
eQTLs	1:120267505	0.985692	1:120257576	rs477992	A/G	A	SLC7A1;ENSG00000139514	ENSG00000139514.8	protein_coding	Zscore=5.7873	Pvalue=7.1569e-09	FDR=0.000112596762843068	trans_differentChrom	NA	https://eqtlgen.org/	https://www.biorxiv.org/content/10.1101/134551v1	Multipop	31684	Blood	WholeBlood	NA	Healthy
eQTLs	1:120267505	0.985692	1:120257576	rs477992	A/G	G	PHGDH;ENSG00000092621.7	ENSG00000092621.7	protein_coding	EffSize=0.84	Pvalue=1.417093E-07	Qvalue=5.095016E-04	cis	30449622	dice-database.org	NA	Multipop	91	Blood	naive_CD8Positive_T_cells	Activated	Healthy
eQTLs	1:154983036	1	1:154983036	rs112344141	T/G	G	PMVK;ENSG00000163344.5	ENSG00000163344.5	protein_coding	slope=-0.243915	Pvalue=1.49895e-05	Qvalue=0.0238623	cis	NA	https://www.gtexportal.org/	NA	White,AfricanAmerican,AmericanIndian;Asian;Unknown	396	Breast	Breast_Mammary_Tissue	NA	Healthy
eQTLs	1:157089147	1	1:157089147	rs4661089	T/C	T	ETV3;4810343	ENSG00000117036.7	protein_coding	Zscore=-9.809080038766693	Pvalue=1.0298403338887268E-22	Qvalue=0.0	cis	24013639	https://genenetwork.nl/bloodeqtlbrowser/	NA	NA	5311	Blood	Whole_Blood	NA	Healthy
eQTLs	1:157089147	0.829715	1:157104470	rs6704373	C/G	G	BGLAP;ENSG00000242252.1	ENSG00000242252.1	protein_coding	slope=-0.235835	Pvalue=1.09312e-05	Qvalue=0.0404293	cis	NA	https://www.gtexportal.org/	NA	White,AfricanAmerican,AmericanIndian;Asian;Unknown	208	Liver	Liver	NA	Healthy
eQTLs	1:157089147	0.837598	1:157107288	rs10655760	G/GAAGA	GAAGA	RP11-66D17.5;ENSG00000223356.1	ENSG00000223356.1	antisense	slope=0.302806	Pvalue=5.67896e-06	Qvalue=0.0121216	cis	NA	https://www.gtexportal.org/	NA	White,AfricanAmerican,AmericanIndian;Asian;Unknown	386	Heart	Heart_Left_Ventricle	NA	Healthy
eQTLs	1:157089147	0.758885	1:157109624	rs6427353	A/G	G	ETV3;4810343	ENSG00000117036.7	protein_coding	R=0.11|0.16	Pvalue=7.5E-06	Qvalue=NA	cis	21829388	NA	NA	UK|Dutch	1469	Blood	Whole_Blood	NA	Healthy_UC_IBD_CeliacDisease_COPD_ALS
eQTLs	1:157669278	1	1:157669278	rs3761959	C/T	NA	FCRL3;ENSG00000160856.16	ENSG00000160856.16	protein_coding	slope=0.355225	Pvalue=6.92771e-09	Qvalue=8.10872e-05	cis	29022597	https://www.gtexportal.org/	NA	European|AfricanAmerican|Asian	497	Esophagus	Esophagus_Mucosa	NA	Healthy
eQTLs	1:157669278	1	1:157669278	rs3761959	C/T	NA	FCRL3;ENSG00000160856.16	ENSG00000160856.16	protein_coding	slope=0.34733	Pvalue=8.32575e-09	Qvalue=0.000129447	cis	29022597	https://www.gtexportal.org/	NA	European|AfricanAmerican|Asian	515	Lung	Lung	NA	Healthy
eQTLs	1:157669278	1	1:157669278	rs3761959	C/T	NA	FCRL3;ENSG00000160856.16	ENSG00000160856.16	protein_coding	slope=0.3452	Pvalue=1.16554e-07	Qvalue=0.000905	cis	29022597	https://www.gtexportal.org/	NA	European|AfricanAmerican|Asian	581	Adipose_Tissue	Adipose_Subcutaneous	NA	Healthy
eQTLs	1:157669278	1	1:157669278	rs3761959	C/T	T	FCRL3;ENSG00000160856.16	ENSG00000160856.16	protein_coding	slope=0.517165	Pvalue=6.16116e-14	Qvalue=3.36611e-09	cis	NA	https://www.gtexportal.org/	NA	White,AfricanAmerican,AmericanIndian;Asian;Unknown	227	Spleen	Spleen	NA	Healthy
eQTLs	1:157669278	1	1:157669278	rs3761959	C/T	T	FCRL3;ENSG00000160856.16	ENSG00000160856.16	protein_coding	slope=0.279454	Pvalue=1.9558e-08	Qvalue=0.000131817	cis	NA	https://www.gtexportal.org/	NA	White,AfricanAmerican,AmericanIndian;Asian;Unknown	515	Lung	Lung	NA	Healthy
eQTLs	1:157669278	1	1:157669278	rs3761959	C/T	T	FCRL3;ENSG00000160856.16	ENSG00000160856.16	protein_coding	slope=0.336706	Pvalue=4.3528e-10	Qvalue=3.70416e-06	cis	NA	https://www.gtexportal.org/	NA	White,AfricanAmerican,AmericanIndian;Asian;Unknown	581	Adipose_Tissue	Adipose_Subcutaneous	NA	Healthy
eQTLs	1:157669278	1	1:157669278	rs3761959	C/T	T	FCRL3;ENSG00000160856.16	ENSG00000160856.16	protein_coding	slope=0.326135	Pvalue=4.18457e-26	Qvalue=3.39006e-20	cis	NA	https://www.gtexportal.org/	NA	White,AfricanAmerican,AmericanIndian;Asian;Unknown	670	Blood	Whole_Blood	NA	Healthy
eQTLs	1:157669278	1	1:157669278	rs3761959	C/T	T	FCRL3;ENSG00000160856.20	ENSG00000160856.16	protein_coding	slope=0.35427	Pvalue=5.77297e-09	Qvalue=7.28236e-05	cis	NA	https://www.gtexportal.org/	NA	White,AfricanAmerican,AmericanIndian;Asian;Unknown	208	Liver	Liver	NA	Healthy
eQTLs	1:157669278	1	1:157669278	rs3761959	C/T	T	FCRL3;ENSG00000160856.20	ENSG00000160856.16	protein_coding	slope=0.431065	Pvalue=2.27516e-15	Qvalue=6.78156e-11	cis	NA	https://www.gtexportal.org/	NA	White,AfricanAmerican,AmericanIndian;Asian;Unknown	227	Spleen	Spleen	NA	Healthy
eQTLs	1:157669278	1	1:157669278	rs3761959	C/T	T	FCRL3;ENSG00000160856.20	ENSG00000160856.16	protein_coding	slope=0.114832	Pvalue=1.24565e-05	Qvalue=0.024059	cis	NA	https://www.gtexportal.org/	NA	White,AfricanAmerican,AmericanIndian;Asian;Unknown	368	Large_Intestine	Colon_Transverse	NA	Healthy
eQTLs	1:157669278	1	1:157669278	rs3761959	C/T	T	FCRL3;ENSG00000160856.20	ENSG00000160856.16	protein_coding	slope=0.278551	Pvalue=6.89258e-15	Qvalue=8.82034e-11	cis	NA	https://www.gtexportal.org/	NA	White,AfricanAmerican,AmericanIndian;Asian;Unknown	497	Esophagus	Esophagus_Mucosa	NA	Healthy
eQTLs	1:157669278	1	1:157669278	rs3761959	C/T	T	FCRL3;ENSG00000160856.20	ENSG00000160856.16	protein_coding	slope=0.324612	Pvalue=1.2362e-15	Qvalue=3.20498e-11	cis	NA	https://www.gtexportal.org/	NA	White,AfricanAmerican,AmericanIndian;Asian;Unknown	515	Lung	Lung	NA	Healthy
eQTLs	1:157669278	1	1:157669278	rs3761959	C/T	T	FCRL3;ENSG00000160856.20	ENSG00000160856.16	protein_coding	slope=0.303644	Pvalue=3.55966e-47	Qvalue=6.73938e-40	cis	NA	https://www.gtexportal.org/	NA	White,AfricanAmerican,AmericanIndian;Asian;Unknown	670	Blood	Whole_Blood	NA	Healthy
eQTLs	1:157669278	1	1:157669278	rs3761959	C/T	NA	FCRL3	ENSG00000160856.16	protein_coding	NA	Family-based_association_Pvalue=1.58489e-05	NA	cis	20833654	NA	NA	European	200	Blood	CD4+_T-Cells	NA	Ashtma
eQTLs	1:157669278	1	1:157669278	NA	NA	T	FCRL3;ILMN_1699599	ENSG00000160856.16	protein_coding	Beta=0.116266	Pvalue=9.830e-16	NA	cis	21304890	www.muther.ac.uk/	NA	Caucasian	825	Blood	LCLs	NA	Healthy
eQTLs	1:157669278	1	1:157669278	NA	NA	T	FCRL3;ILMN_1797428	ENSG00000160856.16	protein_coding	Beta=0.0873498	Pvalue=9.840e-17	NA	cis	21304890	www.muther.ac.uk/	NA	Caucasian	825	Blood	LCLs	NA	Healthy
eQTLs	1:157669278	1	1:157669278	rs3761959	C/T	C	FCRL3;ENSG00000160856.14	ENSG00000160856.16	protein_coding	Beta=-0.962	Pvalue=1.142e-58	NA	cis	28394350	NA	NA	Sardinian	606	Blood	Leukocytes	NA	Healthy
eQTLs	1:157669278	1	1:157669278	rs3761959	C/T	C	RP11-367J7.2;ENSG00000241609.1	NA	NA	Beta=-0.682	Pvalue=5.182e-30	NA	NA	28394350	NA	NA	Sardinian	606	Blood	Leukocytes	NA	Healthy
eQTLs	1:157669278	1	1:157669278	rs3761959	C/T	T	FCRL5;ENSG00000143297	ENSG00000143297.14	protein_coding	ZScore=-10.3135929	Pvalue=6.12E-25	Qvalue=0	cis	27918533	NA	NA	Dutch	670	Blood	Whole_Blood	NA	Healthy
eQTLs	1:157669278	1	1:157669278	rs3761959	C/T	T	RP11-367J7.2;ENSG00000241609	NA	NA	ZScore=13.4142345	Pvalue=4.99E-41	Qvalue=0	NA	27918533	NA	NA	Dutch	670	Blood	Whole_Blood	NA	Healthy
eQTLs	1:157669278	1	1:157669278	NA	T/C	T	NPBWR1;ENSG00000183729	ENSG00000183729.3	protein_coding	Zscore=5.1821	Pvalue=2.1952e-07	FDR=0.00178926441351889	trans_differentChrom	NA	https://eqtlgen.org/	https://www.biorxiv.org/content/10.1101/134551v1	Multipop	31684	Blood	WholeBlood	NA	Healthy
eQTLs	1:157669278	1	1:157669278	rs3761959	C/T	T	FCRL3	ENSG00000160856.16	protein_coding	Beta=0.23	Pvalue= 6.23e-33	NA	cis	29036324	http://gong_lab.hzau.edu.cn/PancanQTL	NA	Multipop	1092	Breast	Breast_invasive_carcinoma	NA	tumor_BRCA
eQTLs	1:157669278	1	1:157669278	rs3761959	C/T	T	FCRL3	ENSG00000160856.16	protein_coding	Beta=0.3	Pvalue=4.85e-05	NA	cis	29036324	http://gong_lab.hzau.edu.cn/PancanQTL	NA	Multipop	120	Thymus	Thymoma	NA	tumor_THYM
eQTLs	1:157669278	1	1:157669278	rs3761959	C/T	T	FCRL3	ENSG00000160856.16	protein_coding	Beta=0.39	Pvalue=6.59e-10	NA	cis	29036324	http://gong_lab.hzau.edu.cn/PancanQTL	NA	Multipop	176	Female_reproductive_system	Uterine_Corpus_Endometrial_Carcinoma	NA	tumor_UCEC
eQTLs	1:157669278	1	1:157669278	rs3761959	C/T	T	FCRL3	ENSG00000160856.16	protein_coding	Beta=0.32	Pvalue=1.07e-07	NA	cis	29036324	http://gong_lab.hzau.edu.cn/PancanQTL	NA	Multipop	184	Esophagus	Esophageal_carcinoma	NA	tumor_ESCA
eQTLs	1:157669278	1	1:157669278	rs3761959	C/T	T	FCRL3	ENSG00000160856.16	protein_coding	Beta=0.31	Pvalue=1.30e-11	NA	cis	29036324	http://gong_lab.hzau.edu.cn/PancanQTL	NA	Multipop	258	Connective_Tissue	Sarcoma	NA	tumor_SARC
eQTLs	1:157669278	1	1:157669278	rs3761959	C/T	T	FCRL3	ENSG00000160856.16	protein_coding	Beta=0.28	Pvalue=1.12e-09	NA	cis	29036324	http://gong_lab.hzau.edu.cn/PancanQTL	NA	Multipop	286	Large_Intestine	Colon_adenocarcinoma	NA	tumor_COAD
eQTLs	1:157669278	1	1:157669278	rs3761959	C/T	T	FCRL3	ENSG00000160856.16	protein_coding	Beta=0.29	Pvalue= 7.99e-11	NA	cis	29036324	http://gong_lab.hzau.edu.cn/PancanQTL	NA	Multipop	369	Liver	Liver_hepatocellular_carcinoma	NA	tumor_LIHC
eQTLs	1:157669278	1	1:157669278	rs3761959	C/T	T	FCRL3	ENSG00000160856.16	protein_coding	Beta=0.31	Pvalue= 3.11e-20	NA	cis	29036324	http://gong_lab.hzau.edu.cn/PancanQTL	NA	Multipop	408	Bladder	Bladder_Urothelial_Carcinoma	NA	tumor_BLCA
eQTLs	1:157669278	1	1:157669278	rs3761959	C/T	T	FCRL3	ENSG00000160856.16	protein_coding	Beta=0.25	Pvalue= 1.25e-12	NA	cis	29036324	http://gong_lab.hzau.edu.cn/PancanQTL	NA	Multipop	415	Stomach	Stomach_adenocarcinoma	NA	tumor_STAD
eQTLs	1:157669278	1	1:157669278	rs3761959	C/T	T	FCRL3	ENSG00000160856.16	protein_coding	Beta=0.19	Pvalue= 1.74e-07	NA	cis	29036324	http://gong_lab.hzau.edu.cn/PancanQTL	NA	Multipop	494	Male_reproductive_system	Prostate_adenocarcinoma	NA	tumor_PRAD
eQTLs	1:157669278	1	1:157669278	rs3761959	C/T	T	FCRL3	ENSG00000160856.16	protein_coding	Beta=0.29	Pvalue= 4.14e-20	NA	cis	29036324	http://gong_lab.hzau.edu.cn/PancanQTL	NA	Multipop	500	Lung	Lung_squamous_cell_carcinoma	NA	tumor_LUSC
eQTLs	1:157669278	1	1:157669278	rs3761959	C/T	T	FCRL3	ENSG00000160856.16	protein_coding	Beta=0.28	Pvalue= 7.07e-19	NA	cis	29036324	http://gong_lab.hzau.edu.cn/PancanQTL	NA	Multipop	503	Thyroid	Thyroid_carcinoma	NA	tumor_THCA
eQTLs	1:157669278	1	1:157669278	rs3761959	C/T	T	FCRL3	ENSG00000160856.16	protein_coding	Beta=0.36	Pvalue= 5.39e-28	NA	cis	29036324	http://gong_lab.hzau.edu.cn/PancanQTL	NA	Multipop	518	Head_Neck	Head_and_Neck_squamous_cell_carcinoma	NA	tumor_HNSC
eQTLs	1:157669278	0.892593	1:157666644	NA	NA	NA	FCRL3;6180228	ENSG00000160856.16	protein_coding	Tstat=4.960405938	Pvalue=1.52E-06	Qvalue=0.000307667	cis	24604202	NA	NA	European	261	Blood	Monocytes	Lps2Hrs	Healthy
eQTLs	1:157669278	0.892593	1:157666644	NA	NA	NA	FCRL3;6180228	ENSG00000160856.16	protein_coding	Tstat=3.595454577	Pvalue=0.000409768	Qvalue=0.03382969	cis	24604202	NA	NA	European	322	Blood	Monocytes	Lps24Hrs	Healthy
eQTLs	1:157669278	0.892593	1:157666644	NA	NA	NA	FCRL3;6180228	ENSG00000160856.16	protein_coding	Tstat=4.071460313	Pvalue=6.77E-05	Qvalue=0.007005575	cis	24604202	NA	NA	European	367	Blood	Monocytes	Ifn	Healthy
eQTLs	1:157669278	0.892593	1:157666644	NA	NA	NA	FCRL3;6180228	ENSG00000160856.16	protein_coding	Tstat=5.323307937	Pvalue=1.77E-07	Qvalue=2.08E-05	cis	24604202	NA	NA	European	414	Blood	Monocytes	NA	Healthy
eQTLs	1:157669278	0.892593	1:157666644	rs6681271	T/C	C	FCRL3;ENSG00000160856.16	ENSG00000160856.16	protein_coding	EffSize=1.05	Pvalue=7.371673E-14	Qvalue=1.022175E-09	cis	30449622	dice-database.org	NA	Multipop	91	Blood	Naive_B_cells	NA	Healthy
eQTLs	1:157669278	0.892593	1:157666644	rs6681271	T/C	C	RP11-367J7.3;ENSG00000227217.1	ENSG00000227217.1	antisense	EffSize=1.02	Pvalue=8.733879E-13	Qvalue=1.013431E-08	cis	30449622	dice-database.org	NA	Multipop	91	Blood	Naive_B_cells	NA	Healthy
eQTLs	1:157669278	0.896261	1:157668390	NA	NA	NA	FCRL3;6180228	ENSG00000160856.16	protein_coding	Tstat=5.665697847	Pvalue=4.58E-08	Qvalue=1.08E-05	cis	24604202	NA	NA	European	261	Blood	Monocytes	Lps2Hrs	Healthy
eQTLs	1:157669278	0.896261	1:157668390	NA	A/G	G	FCRL3;2360035	ENSG00000160856.16	protein_coding	R=0.43|0.53	Pvalue=6.8E-74	Qvalue=NA	cis	21829388	NA	NA	UK|Dutch	1469	Blood	Whole_Blood	NA	Healthy_UC_IBD_CeliacDisease_COPD_ALS
eQTLs	1:157669278	0.896261	1:157668390	NA	A/G	G	FCRL3;620167	ENSG00000160856.16	protein_coding	R=0.29|0.30	Pvalue=2.0E-30	Qvalue=NA	cis	21829388	NA	NA	UK|Dutch	1469	Blood	Whole_Blood	NA	Healthy_UC_IBD_CeliacDisease_COPD_ALS
eQTLs	1:157669278	0.896261	1:157668390	NA	A/G	G	FCRL3;70754	ENSG00000160856.16	protein_coding	R=0.38|0.49	Pvalue=9.1E-56	Qvalue=NA	cis	21829388	NA	NA	UK|Dutch	1469	Blood	Whole_Blood	NA	Healthy_UC_IBD_CeliacDisease_COPD_ALS
eQTLs	1:157669278	0.896261	1:157668390	rs7522061	T/C	C	FCRL3;ENSG00000160856.16	ENSG00000160856.16	protein_coding	slope=0.41831	Pvalue=6.15233e-08	Qvalue=0.000923008	cis	NA	https://www.gtexportal.org/	NA	White,AfricanAmerican,AmericanIndian;Asian;Unknown	208	Liver	Liver	NA	Healthy
eQTLs	1:157669278	0.896261	1:157668390	rs7522061	T/C	C	FCRL3;ENSG00000160856.16	ENSG00000160856.16	protein_coding	slope=0.30641	Pvalue=3.90513e-13	Qvalue=8.24235e-09	cis	NA	https://www.gtexportal.org/	NA	White,AfricanAmerican,AmericanIndian;Asian;Unknown	497	Esophagus	Esophagus_Mucosa	NA	Healthy
eQTLs	1:157669278	0.896261	1:157668390	rs7522061	T/C	C	FCRL3;ENSG00000160856.20	ENSG00000160856.16	protein_coding	slope=0.227905	Pvalue=1.57507e-10	Qvalue=4.53367e-07	cis	NA	https://www.gtexportal.org/	NA	White,AfricanAmerican,AmericanIndian;Asian;Unknown	574	Thyroid	Thyroid	NA	Healthy
eQTLs	1:157669278	0.896261	1:157668390	NA	A/G	G	FCRL3	ENSG00000160856.16	protein_coding	Beta=0.37	Pvalue=1.42e-17	NA	cis	29036324	http://gong_lab.hzau.edu.cn/PancanQTL	NA	Multipop	300	Female_reproductive_system	Cervical_squamous_cell_carcinoma_and_endocervical_adenocarcinoma	NA	tumor_CESC
eQTLs	1:157669278	0.896261	1:157668701	rs2210912	A/C	C	FCRL3	ENSG00000160856.16	protein_coding	Beta=0.33	Pvalue= 3.83e-21	NA	cis	29036324	http://gong_lab.hzau.edu.cn/PancanQTL	NA	Multipop	514	Lung	Lung_adenocarcinoma	NA	tumor_LUAD
eQTLs	1:157669278	1	1:157668993	rs2210913	C/T	T	FCRL3;2360035	ENSG00000160856.16	protein_coding	Zscore=35.59677631809173	Pvalue=9.813427854297537E-198	Qvalue=0.0	cis	24013639	https://genenetwork.nl/bloodeqtlbrowser/	NA	NA	5311	Blood	Whole_Blood	NA	Healthy
eQTLs	1:157669278	1	1:157668993	rs2210913	C/T	T	FCRL3;620167	ENSG00000160856.16	protein_coding	Zscore=33.09768660556633	Pvalue=9.813427854297537E-198	Qvalue=0.0	cis	24013639	https://genenetwork.nl/bloodeqtlbrowser/	NA	NA	5311	Blood	Whole_Blood	NA	Healthy
eQTLs	1:157669278	1	1:157668993	NA	T/C	T	FCRL3;ENSG00000160856	ENSG00000160856.16	protein_coding	Zscore=103.1215	Pvalue=3.2717E-310	FDR=0.0	cis	NA	https://eqtlgen.org/	https://www.biorxiv.org/content/10.1101/134551v1	Multipop	31684	Blood	WholeBlood	NA	Healthy
eQTLs	1:157669278	1	1:157668993	NA	T/C	T	RP11-367J7.2;ENSG00000241609	NA	NA	Zscore=17.7989	Pvalue=7.2199E-71	FDR=0.0	NA	NA	https://eqtlgen.org/	https://www.biorxiv.org/content/10.1101/134551v1	Multipop	31684	Blood	WholeBlood	NA	Healthy
eQTLs	1:157669278	1	1:157668993	NA	NA	NA	FCRL3;ENSG00000160856.14	ENSG00000160856.16	protein_coding	r=0.356370335818849	Pvalue=1.32918717261349e-12	Qvalue=NA	cis	24037378	NA	NA	EUR	373	Blood	LCLs	NA	Healthy
eQTLs	1:157669278	1	1:157668993	rs2210913	C/T	NA	FCRL3;ENSG00000160856.16	ENSG00000160856.16	protein_coding	slope=0.328196	Pvalue=1.27523e-20	Qvalue=8.40176e-15	cis	29022597	https://www.gtexportal.org/	NA	European|AfricanAmerican|Asian	670	Blood	Whole_Blood	NA	Healthy
eQTLs	1:157669278	1	1:157668993	rs2210913	C/T	T	FCRL3;ENSG00000160856.16	ENSG00000160856.16	protein_coding	slope=0.281683	Pvalue=2.42894e-07	Qvalue=0.00127481	cis	NA	https://www.gtexportal.org/	NA	White,AfricanAmerican,AmericanIndian;Asian;Unknown	469	Adipose_Tissue	Adipose_Visceral_Omentum	NA	Healthy
eQTLs	1:157669278	1	1:157668993	rs2210913	C/T	T	FCRL3;ENSG00000160856.16	ENSG00000160856.16	protein_coding	slope=0.228959	Pvalue=2.18572e-07	Qvalue=0.000595068	cis	NA	https://www.gtexportal.org/	NA	White,AfricanAmerican,AmericanIndian;Asian;Unknown	574	Thyroid	Thyroid	NA	Healthy
eQTLs	1:157669278	1	1:157668993	rs2210913	C/T	T	FCRL3;ENSG00000160856.20	ENSG00000160856.16	protein_coding	slope=0.3022	Pvalue=4.25422e-13	Qvalue=4.66753e-09	cis	NA	https://www.gtexportal.org/	NA	White,AfricanAmerican,AmericanIndian;Asian;Unknown	581	Adipose_Tissue	Adipose_Subcutaneous	NA	Healthy
eQTLs	1:157669278	1	1:157668993	rs2210913	C/T	T	FCRL3;ENSG00000160856	ENSG00000160856.16	protein_coding	ZScore=38.6825142	Pvalue=3.27167E-310	Qvalue=0	cis	27918533	NA	NA	Dutch	670	Blood	Whole_Blood	NA	Healthy
eQTLs	1:157669278	1	1:157668993	rs2210913	C/T	T	FCRL3,RP11-367J7.2;ENSG00000160856,ENSG00000241609	ENSG00000160856.16	protein_coding	ZScore=39.6940862	Pvalue=3.27167E-310	Qvalue=0	cis	27918533	NA	NA	Dutch	670	Blood	Whole_Blood	NA	Healthy
eQTLs	1:157669278	1	1:157668993	rs2210913	C/T	T	FCRL3,RP11-367J7.2;ENSG00000160856,ENSG00000241609	NA	NA	ZScore=39.6940862	Pvalue=3.27167E-310	Qvalue=0	NA	27918533	NA	NA	Dutch	670	Blood	Whole_Blood	NA	Healthy
eQTLs	1:157669278	1	1:157668993	rs2210913	C/T	T	FCRL3,RP11-367J7.3;ENSG00000160856,ENSG00000227217	ENSG00000160856.16	protein_coding	ZScore=36.6058843	Pvalue=2.31E-293	Qvalue=0	cis	27918533	NA	NA	Dutch	670	Blood	Whole_Blood	NA	Healthy
eQTLs	1:157669278	1	1:157668993	rs2210913	C/T	T	FCRL3,RP11-367J7.3;ENSG00000160856,ENSG00000227217	ENSG00000227217.1	antisense	ZScore=36.6058843	Pvalue=2.31E-293	Qvalue=0	cis	27918533	NA	NA	Dutch	670	Blood	Whole_Blood	NA	Healthy
eQTLs	1:157669278	1	1:157670290	NA	C/G	G	FCRL3;70754	ENSG00000160856.16	protein_coding	Zscore=28.39417324550081	Pvalue=2.3982461935625195E-177	Qvalue=0.0	cis	24013639	https://genenetwork.nl/bloodeqtlbrowser/	NA	NA	5311	Blood	Whole_Blood	NA	Healthy
eQTLs	1:157669278	1	1:157670290	NA	C/G	G	RP11-367J7.3;ENSG00000227217	ENSG00000227217.1	antisense	ZScore=9.1143535	Pvalue=7.93E-20	Qvalue=0	cis	27918533	NA	NA	Dutch	670	Blood	Whole_Blood	NA	Healthy
eQTLs	1:157669278	0.995921	1:157670816	NA	NA	NA	FCRL3	ENSG00000160856.16	protein_coding	NA	Pvalue=1.65959e-190	NA	cis	24092820	NA	NA	European_Ancestry	922	Blood	Whole_Blood	NA	Healthy_Depression
eQTLs	1:157669278	0.995921	1:157670816	NA	NA	NA	FCRL3;6180228	ENSG00000160856.16	protein_coding	Tstat=4.943740185	Pvalue=1.32E-06	Qvalue=0.000158896	cis	24604202	NA	NA	European	322	Blood	Monocytes	Lps24Hrs	Healthy
eQTLs	1:157669278	0.995921	1:157670816	rs7528684	A/G	G	FCRL3;ENSG00000160856.20	ENSG00000160856.16	protein_coding	slope=0.288505	Pvalue=7.06629e-11	Qvalue=5.74418e-07	cis	NA	https://www.gtexportal.org/	NA	White,AfricanAmerican,AmericanIndian;Asian;Unknown	469	Adipose_Tissue	Adipose_Visceral_Omentum	NA	Healthy
eQTLs	1:157669278	0.995921	1:157670816	NA	NA	G	FCRL3;ILMN_1691693	ENSG00000160856.16	protein_coding	Beta=0.125845	Pvalue=1.123e-20	NA	cis	21304890	www.muther.ac.uk/	NA	Caucasian	825	Blood	LCLs	NA	Healthy
eQTLs	1:157686337	0.739781	1:157666644	NA	NA	NA	FCRL3;6180228	ENSG00000160856.16	protein_coding	Tstat=4.960405938	Pvalue=1.52E-06	Qvalue=0.000307667	cis	24604202	NA	NA	European	261	Blood	Monocytes	Lps2Hrs	Healthy
eQTLs	1:157686337	0.739781	1:157666644	NA	NA	NA	FCRL3;6180228	ENSG00000160856.16	protein_coding	Tstat=3.595454577	Pvalue=0.000409768	Qvalue=0.03382969	cis	24604202	NA	NA	European	322	Blood	Monocytes	Lps24Hrs	Healthy
eQTLs	1:157686337	0.739781	1:157666644	NA	NA	NA	FCRL3;6180228	ENSG00000160856.16	protein_coding	Tstat=4.071460313	Pvalue=6.77E-05	Qvalue=0.007005575	cis	24604202	NA	NA	European	367	Blood	Monocytes	Ifn	Healthy
eQTLs	1:157686337	0.739781	1:157666644	NA	NA	NA	FCRL3;6180228	ENSG00000160856.16	protein_coding	Tstat=5.323307937	Pvalue=1.77E-07	Qvalue=2.08E-05	cis	24604202	NA	NA	European	414	Blood	Monocytes	NA	Healthy
eQTLs	1:157686337	0.739781	1:157666644	rs6681271	T/C	C	FCRL3;ENSG00000160856.16	ENSG00000160856.16	protein_coding	EffSize=1.05	Pvalue=7.371673E-14	Qvalue=1.022175E-09	cis	30449622	dice-database.org	NA	Multipop	91	Blood	Naive_B_cells	NA	Healthy
eQTLs	1:157686337	0.739781	1:157666644	rs6681271	T/C	C	RP11-367J7.3;ENSG00000227217.1	ENSG00000227217.1	antisense	EffSize=1.02	Pvalue=8.733879E-13	Qvalue=1.013431E-08	cis	30449622	dice-database.org	NA	Multipop	91	Blood	Naive_B_cells	NA	Healthy
eQTLs	1:157686337	0.736411	1:157668390	NA	NA	NA	FCRL3;6180228	ENSG00000160856.16	protein_coding	Tstat=5.665697847	Pvalue=4.58E-08	Qvalue=1.08E-05	cis	24604202	NA	NA	European	261	Blood	Monocytes	Lps2Hrs	Healthy
eQTLs	1:157686337	0.736411	1:157668390	NA	A/G	G	FCRL3;2360035	ENSG00000160856.16	protein_coding	R=0.43|0.53	Pvalue=6.8E-74	Qvalue=NA	cis	21829388	NA	NA	UK|Dutch	1469	Blood	Whole_Blood	NA	Healthy_UC_IBD_CeliacDisease_COPD_ALS
eQTLs	1:157686337	0.736411	1:157668390	NA	A/G	G	FCRL3;620167	ENSG00000160856.16	protein_coding	R=0.29|0.30	Pvalue=2.0E-30	Qvalue=NA	cis	21829388	NA	NA	UK|Dutch	1469	Blood	Whole_Blood	NA	Healthy_UC_IBD_CeliacDisease_COPD_ALS
eQTLs	1:157686337	0.736411	1:157668390	NA	A/G	G	FCRL3;70754	ENSG00000160856.16	protein_coding	R=0.38|0.49	Pvalue=9.1E-56	Qvalue=NA	cis	21829388	NA	NA	UK|Dutch	1469	Blood	Whole_Blood	NA	Healthy_UC_IBD_CeliacDisease_COPD_ALS
eQTLs	1:157686337	0.736411	1:157668390	rs7522061	T/C	C	FCRL3;ENSG00000160856.16	ENSG00000160856.16	protein_coding	slope=0.41831	Pvalue=6.15233e-08	Qvalue=0.000923008	cis	NA	https://www.gtexportal.org/	NA	White,AfricanAmerican,AmericanIndian;Asian;Unknown	208	Liver	Liver	NA	Healthy
eQTLs	1:157686337	0.736411	1:157668390	rs7522061	T/C	C	FCRL3;ENSG00000160856.16	ENSG00000160856.16	protein_coding	slope=0.30641	Pvalue=3.90513e-13	Qvalue=8.24235e-09	cis	NA	https://www.gtexportal.org/	NA	White,AfricanAmerican,AmericanIndian;Asian;Unknown	497	Esophagus	Esophagus_Mucosa	NA	Healthy
eQTLs	1:157686337	0.736411	1:157668390	rs7522061	T/C	C	FCRL3;ENSG00000160856.20	ENSG00000160856.16	protein_coding	slope=0.227905	Pvalue=1.57507e-10	Qvalue=4.53367e-07	cis	NA	https://www.gtexportal.org/	NA	White,AfricanAmerican,AmericanIndian;Asian;Unknown	574	Thyroid	Thyroid	NA	Healthy
eQTLs	1:157686337	0.736411	1:157668390	NA	A/G	G	FCRL3	ENSG00000160856.16	protein_coding	Beta=0.37	Pvalue=1.42e-17	NA	cis	29036324	http://gong_lab.hzau.edu.cn/PancanQTL	NA	Multipop	300	Female_reproductive_system	Cervical_squamous_cell_carcinoma_and_endocervical_adenocarcinoma	NA	tumor_CESC
eQTLs	1:157686337	0.736411	1:157668701	rs2210912	A/C	C	FCRL3	ENSG00000160856.16	protein_coding	Beta=0.33	Pvalue= 3.83e-21	NA	cis	29036324	http://gong_lab.hzau.edu.cn/PancanQTL	NA	Multipop	514	Lung	Lung_adenocarcinoma	NA	tumor_LUAD
eQTLs	1:157686337	0.832388	1:157668993	rs2210913	C/T	T	FCRL3;2360035	ENSG00000160856.16	protein_coding	Zscore=35.59677631809173	Pvalue=9.813427854297537E-198	Qvalue=0.0	cis	24013639	https://genenetwork.nl/bloodeqtlbrowser/	NA	NA	5311	Blood	Whole_Blood	NA	Healthy
eQTLs	1:157686337	0.832388	1:157668993	rs2210913	C/T	T	FCRL3;620167	ENSG00000160856.16	protein_coding	Zscore=33.09768660556633	Pvalue=9.813427854297537E-198	Qvalue=0.0	cis	24013639	https://genenetwork.nl/bloodeqtlbrowser/	NA	NA	5311	Blood	Whole_Blood	NA	Healthy
eQTLs	1:157686337	0.832388	1:157668993	NA	T/C	T	FCRL3;ENSG00000160856	ENSG00000160856.16	protein_coding	Zscore=103.1215	Pvalue=3.2717E-310	FDR=0.0	cis	NA	https://eqtlgen.org/	https://www.biorxiv.org/content/10.1101/134551v1	Multipop	31684	Blood	WholeBlood	NA	Healthy
eQTLs	1:157686337	0.832388	1:157668993	NA	T/C	T	RP11-367J7.2;ENSG00000241609	NA	NA	Zscore=17.7989	Pvalue=7.2199E-71	FDR=0.0	NA	NA	https://eqtlgen.org/	https://www.biorxiv.org/content/10.1101/134551v1	Multipop	31684	Blood	WholeBlood	NA	Healthy
eQTLs	1:157686337	0.832388	1:157668993	NA	NA	NA	FCRL3;ENSG00000160856.14	ENSG00000160856.16	protein_coding	r=0.356370335818849	Pvalue=1.32918717261349e-12	Qvalue=NA	cis	24037378	NA	NA	EUR	373	Blood	LCLs	NA	Healthy
eQTLs	1:157686337	0.832388	1:157668993	rs2210913	C/T	NA	FCRL3;ENSG00000160856.16	ENSG00000160856.16	protein_coding	slope=0.328196	Pvalue=1.27523e-20	Qvalue=8.40176e-15	cis	29022597	https://www.gtexportal.org/	NA	European|AfricanAmerican|Asian	670	Blood	Whole_Blood	NA	Healthy
eQTLs	1:157686337	0.832388	1:157668993	rs2210913	C/T	T	FCRL3;ENSG00000160856.16	ENSG00000160856.16	protein_coding	slope=0.281683	Pvalue=2.42894e-07	Qvalue=0.00127481	cis	NA	https://www.gtexportal.org/	NA	White,AfricanAmerican,AmericanIndian;Asian;Unknown	469	Adipose_Tissue	Adipose_Visceral_Omentum	NA	Healthy
eQTLs	1:157686337	0.832388	1:157668993	rs2210913	C/T	T	FCRL3;ENSG00000160856.16	ENSG00000160856.16	protein_coding	slope=0.228959	Pvalue=2.18572e-07	Qvalue=0.000595068	cis	NA	https://www.gtexportal.org/	NA	White,AfricanAmerican,AmericanIndian;Asian;Unknown	574	Thyroid	Thyroid	NA	Healthy
eQTLs	1:157686337	0.832388	1:157668993	rs2210913	C/T	T	FCRL3;ENSG00000160856.20	ENSG00000160856.16	protein_coding	slope=0.3022	Pvalue=4.25422e-13	Qvalue=4.66753e-09	cis	NA	https://www.gtexportal.org/	NA	White,AfricanAmerican,AmericanIndian;Asian;Unknown	581	Adipose_Tissue	Adipose_Subcutaneous	NA	Healthy
eQTLs	1:157686337	0.832388	1:157668993	rs2210913	C/T	T	FCRL3;ENSG00000160856	ENSG00000160856.16	protein_coding	ZScore=38.6825142	Pvalue=3.27167E-310	Qvalue=0	cis	27918533	NA	NA	Dutch	670	Blood	Whole_Blood	NA	Healthy
eQTLs	1:157686337	0.832388	1:157668993	rs2210913	C/T	T	FCRL3,RP11-367J7.2;ENSG00000160856,ENSG00000241609	ENSG00000160856.16	protein_coding	ZScore=39.6940862	Pvalue=3.27167E-310	Qvalue=0	cis	27918533	NA	NA	Dutch	670	Blood	Whole_Blood	NA	Healthy
eQTLs	1:157686337	0.832388	1:157668993	rs2210913	C/T	T	FCRL3,RP11-367J7.2;ENSG00000160856,ENSG00000241609	NA	NA	ZScore=39.6940862	Pvalue=3.27167E-310	Qvalue=0	NA	27918533	NA	NA	Dutch	670	Blood	Whole_Blood	NA	Healthy
eQTLs	1:157686337	0.832388	1:157668993	rs2210913	C/T	T	FCRL3,RP11-367J7.3;ENSG00000160856,ENSG00000227217	ENSG00000160856.16	protein_coding	ZScore=36.6058843	Pvalue=2.31E-293	Qvalue=0	cis	27918533	NA	NA	Dutch	670	Blood	Whole_Blood	NA	Healthy
eQTLs	1:157686337	0.832388	1:157668993	rs2210913	C/T	T	FCRL3,RP11-367J7.3;ENSG00000160856,ENSG00000227217	ENSG00000227217.1	antisense	ZScore=36.6058843	Pvalue=2.31E-293	Qvalue=0	cis	27918533	NA	NA	Dutch	670	Blood	Whole_Blood	NA	Healthy
eQTLs	1:157686337	0.832388	1:157669278	rs3761959	C/T	NA	FCRL3;ENSG00000160856.16	ENSG00000160856.16	protein_coding	slope=0.355225	Pvalue=6.92771e-09	Qvalue=8.10872e-05	cis	29022597	https://www.gtexportal.org/	NA	European|AfricanAmerican|Asian	497	Esophagus	Esophagus_Mucosa	NA	Healthy
eQTLs	1:157686337	0.832388	1:157669278	rs3761959	C/T	NA	FCRL3;ENSG00000160856.16	ENSG00000160856.16	protein_coding	slope=0.34733	Pvalue=8.32575e-09	Qvalue=0.000129447	cis	29022597	https://www.gtexportal.org/	NA	European|AfricanAmerican|Asian	515	Lung	Lung	NA	Healthy
eQTLs	1:157686337	0.832388	1:157669278	rs3761959	C/T	NA	FCRL3;ENSG00000160856.16	ENSG00000160856.16	protein_coding	slope=0.3452	Pvalue=1.16554e-07	Qvalue=0.000905	cis	29022597	https://www.gtexportal.org/	NA	European|AfricanAmerican|Asian	581	Adipose_Tissue	Adipose_Subcutaneous	NA	Healthy
eQTLs	1:157686337	0.832388	1:157669278	rs3761959	C/T	T	FCRL3;ENSG00000160856.16	ENSG00000160856.16	protein_coding	slope=0.517165	Pvalue=6.16116e-14	Qvalue=3.36611e-09	cis	NA	https://www.gtexportal.org/	NA	White,AfricanAmerican,AmericanIndian;Asian;Unknown	227	Spleen	Spleen	NA	Healthy
eQTLs	1:157686337	0.832388	1:157669278	rs3761959	C/T	T	FCRL3;ENSG00000160856.16	ENSG00000160856.16	protein_coding	slope=0.279454	Pvalue=1.9558e-08	Qvalue=0.000131817	cis	NA	https://www.gtexportal.org/	NA	White,AfricanAmerican,AmericanIndian;Asian;Unknown	515	Lung	Lung	NA	Healthy
eQTLs	1:157686337	0.832388	1:157669278	rs3761959	C/T	T	FCRL3;ENSG00000160856.16	ENSG00000160856.16	protein_coding	slope=0.336706	Pvalue=4.3528e-10	Qvalue=3.70416e-06	cis	NA	https://www.gtexportal.org/	NA	White,AfricanAmerican,AmericanIndian;Asian;Unknown	581	Adipose_Tissue	Adipose_Subcutaneous	NA	Healthy
eQTLs	1:157686337	0.832388	1:157669278	rs3761959	C/T	T	FCRL3;ENSG00000160856.16	ENSG00000160856.16	protein_coding	slope=0.326135	Pvalue=4.18457e-26	Qvalue=3.39006e-20	cis	NA	https://www.gtexportal.org/	NA	White,AfricanAmerican,AmericanIndian;Asian;Unknown	670	Blood	Whole_Blood	NA	Healthy
eQTLs	1:157686337	0.832388	1:157669278	rs3761959	C/T	T	FCRL3;ENSG00000160856.20	ENSG00000160856.16	protein_coding	slope=0.35427	Pvalue=5.77297e-09	Qvalue=7.28236e-05	cis	NA	https://www.gtexportal.org/	NA	White,AfricanAmerican,AmericanIndian;Asian;Unknown	208	Liver	Liver	NA	Healthy
eQTLs	1:157686337	0.832388	1:157669278	rs3761959	C/T	T	FCRL3;ENSG00000160856.20	ENSG00000160856.16	protein_coding	slope=0.431065	Pvalue=2.27516e-15	Qvalue=6.78156e-11	cis	NA	https://www.gtexportal.org/	NA	White,AfricanAmerican,AmericanIndian;Asian;Unknown	227	Spleen	Spleen	NA	Healthy
eQTLs	1:157686337	0.832388	1:157669278	rs3761959	C/T	T	FCRL3;ENSG00000160856.20	ENSG00000160856.16	protein_coding	slope=0.114832	Pvalue=1.24565e-05	Qvalue=0.024059	cis	NA	https://www.gtexportal.org/	NA	White,AfricanAmerican,AmericanIndian;Asian;Unknown	368	Large_Intestine	Colon_Transverse	NA	Healthy
eQTLs	1:157686337	0.832388	1:157669278	rs3761959	C/T	T	FCRL3;ENSG00000160856.20	ENSG00000160856.16	protein_coding	slope=0.278551	Pvalue=6.89258e-15	Qvalue=8.82034e-11	cis	NA	https://www.gtexportal.org/	NA	White,AfricanAmerican,AmericanIndian;Asian;Unknown	497	Esophagus	Esophagus_Mucosa	NA	Healthy
eQTLs	1:157686337	0.832388	1:157669278	rs3761959	C/T	T	FCRL3;ENSG00000160856.20	ENSG00000160856.16	protein_coding	slope=0.324612	Pvalue=1.2362e-15	Qvalue=3.20498e-11	cis	NA	https://www.gtexportal.org/	NA	White,AfricanAmerican,AmericanIndian;Asian;Unknown	515	Lung	Lung	NA	Healthy
eQTLs	1:157686337	0.832388	1:157669278	rs3761959	C/T	T	FCRL3;ENSG00000160856.20	ENSG00000160856.16	protein_coding	slope=0.303644	Pvalue=3.55966e-47	Qvalue=6.73938e-40	cis	NA	https://www.gtexportal.org/	NA	White,AfricanAmerican,AmericanIndian;Asian;Unknown	670	Blood	Whole_Blood	NA	Healthy
eQTLs	1:157686337	0.832388	1:157669278	rs3761959	C/T	NA	FCRL3	ENSG00000160856.16	protein_coding	NA	Family-based_association_Pvalue=1.58489e-05	NA	cis	20833654	NA	NA	European	200	Blood	CD4+_T-Cells	NA	Ashtma
eQTLs	1:157686337	0.832388	1:157669278	NA	NA	T	FCRL3;ILMN_1699599	ENSG00000160856.16	protein_coding	Beta=0.116266	Pvalue=9.830e-16	NA	cis	21304890	www.muther.ac.uk/	NA	Caucasian	825	Blood	LCLs	NA	Healthy
eQTLs	1:157686337	0.832388	1:157669278	NA	NA	T	FCRL3;ILMN_1797428	ENSG00000160856.16	protein_coding	Beta=0.0873498	Pvalue=9.840e-17	NA	cis	21304890	www.muther.ac.uk/	NA	Caucasian	825	Blood	LCLs	NA	Healthy
eQTLs	1:157686337	0.832388	1:157669278	rs3761959	C/T	C	FCRL3;ENSG00000160856.14	ENSG00000160856.16	protein_coding	Beta=-0.962	Pvalue=1.142e-58	NA	cis	28394350	NA	NA	Sardinian	606	Blood	Leukocytes	NA	Healthy
eQTLs	1:157686337	0.832388	1:157669278	rs3761959	C/T	C	RP11-367J7.2;ENSG00000241609.1	NA	NA	Beta=-0.682	Pvalue=5.182e-30	NA	NA	28394350	NA	NA	Sardinian	606	Blood	Leukocytes	NA	Healthy
eQTLs	1:157686337	0.832388	1:157669278	rs3761959	C/T	T	FCRL5;ENSG00000143297	ENSG00000143297.14	protein_coding	ZScore=-10.3135929	Pvalue=6.12E-25	Qvalue=0	cis	27918533	NA	NA	Dutch	670	Blood	Whole_Blood	NA	Healthy
eQTLs	1:157686337	0.832388	1:157669278	rs3761959	C/T	T	RP11-367J7.2;ENSG00000241609	NA	NA	ZScore=13.4142345	Pvalue=4.99E-41	Qvalue=0	NA	27918533	NA	NA	Dutch	670	Blood	Whole_Blood	NA	Healthy
eQTLs	1:157686337	0.832388	1:157669278	NA	T/C	T	NPBWR1;ENSG00000183729	ENSG00000183729.3	protein_coding	Zscore=5.1821	Pvalue=2.1952e-07	FDR=0.00178926441351889	trans_differentChrom	NA	https://eqtlgen.org/	https://www.biorxiv.org/content/10.1101/134551v1	Multipop	31684	Blood	WholeBlood	NA	Healthy
eQTLs	1:157686337	0.832388	1:157669278	rs3761959	C/T	T	FCRL3	ENSG00000160856.16	protein_coding	Beta=0.23	Pvalue= 6.23e-33	NA	cis	29036324	http://gong_lab.hzau.edu.cn/PancanQTL	NA	Multipop	1092	Breast	Breast_invasive_carcinoma	NA	tumor_BRCA
eQTLs	1:157686337	0.832388	1:157669278	rs3761959	C/T	T	FCRL3	ENSG00000160856.16	protein_coding	Beta=0.3	Pvalue=4.85e-05	NA	cis	29036324	http://gong_lab.hzau.edu.cn/PancanQTL	NA	Multipop	120	Thymus	Thymoma	NA	tumor_THYM
eQTLs	1:157686337	0.832388	1:157669278	rs3761959	C/T	T	FCRL3	ENSG00000160856.16	protein_coding	Beta=0.39	Pvalue=6.59e-10	NA	cis	29036324	http://gong_lab.hzau.edu.cn/PancanQTL	NA	Multipop	176	Female_reproductive_system	Uterine_Corpus_Endometrial_Carcinoma	NA	tumor_UCEC
eQTLs	1:157686337	0.832388	1:157669278	rs3761959	C/T	T	FCRL3	ENSG00000160856.16	protein_coding	Beta=0.32	Pvalue=1.07e-07	NA	cis	29036324	http://gong_lab.hzau.edu.cn/PancanQTL	NA	Multipop	184	Esophagus	Esophageal_carcinoma	NA	tumor_ESCA
eQTLs	1:157686337	0.832388	1:157669278	rs3761959	C/T	T	FCRL3	ENSG00000160856.16	protein_coding	Beta=0.31	Pvalue=1.30e-11	NA	cis	29036324	http://gong_lab.hzau.edu.cn/PancanQTL	NA	Multipop	258	Connective_Tissue	Sarcoma	NA	tumor_SARC
eQTLs	1:157686337	0.832388	1:157669278	rs3761959	C/T	T	FCRL3	ENSG00000160856.16	protein_coding	Beta=0.28	Pvalue=1.12e-09	NA	cis	29036324	http://gong_lab.hzau.edu.cn/PancanQTL	NA	Multipop	286	Large_Intestine	Colon_adenocarcinoma	NA	tumor_COAD
eQTLs	1:157686337	0.832388	1:157669278	rs3761959	C/T	T	FCRL3	ENSG00000160856.16	protein_coding	Beta=0.29	Pvalue= 7.99e-11	NA	cis	29036324	http://gong_lab.hzau.edu.cn/PancanQTL	NA	Multipop	369	Liver	Liver_hepatocellular_carcinoma	NA	tumor_LIHC
eQTLs	1:157686337	0.832388	1:157669278	rs3761959	C/T	T	FCRL3	ENSG00000160856.16	protein_coding	Beta=0.31	Pvalue= 3.11e-20	NA	cis	29036324	http://gong_lab.hzau.edu.cn/PancanQTL	NA	Multipop	408	Bladder	Bladder_Urothelial_Carcinoma	NA	tumor_BLCA
eQTLs	1:157686337	0.832388	1:157669278	rs3761959	C/T	T	FCRL3	ENSG00000160856.16	protein_coding	Beta=0.25	Pvalue= 1.25e-12	NA	cis	29036324	http://gong_lab.hzau.edu.cn/PancanQTL	NA	Multipop	415	Stomach	Stomach_adenocarcinoma	NA	tumor_STAD
eQTLs	1:157686337	0.832388	1:157669278	rs3761959	C/T	T	FCRL3	ENSG00000160856.16	protein_coding	Beta=0.19	Pvalue= 1.74e-07	NA	cis	29036324	http://gong_lab.hzau.edu.cn/PancanQTL	NA	Multipop	494	Male_reproductive_system	Prostate_adenocarcinoma	NA	tumor_PRAD
eQTLs	1:157686337	0.832388	1:157669278	rs3761959	C/T	T	FCRL3	ENSG00000160856.16	protein_coding	Beta=0.29	Pvalue= 4.14e-20	NA	cis	29036324	http://gong_lab.hzau.edu.cn/PancanQTL	NA	Multipop	500	Lung	Lung_squamous_cell_carcinoma	NA	tumor_LUSC
eQTLs	1:157686337	0.832388	1:157669278	rs3761959	C/T	T	FCRL3	ENSG00000160856.16	protein_coding	Beta=0.28	Pvalue= 7.07e-19	NA	cis	29036324	http://gong_lab.hzau.edu.cn/PancanQTL	NA	Multipop	503	Thyroid	Thyroid_carcinoma	NA	tumor_THCA
eQTLs	1:157686337	0.832388	1:157669278	rs3761959	C/T	T	FCRL3	ENSG00000160856.16	protein_coding	Beta=0.36	Pvalue= 5.39e-28	NA	cis	29036324	http://gong_lab.hzau.edu.cn/PancanQTL	NA	Multipop	518	Head_Neck	Head_and_Neck_squamous_cell_carcinoma	NA	tumor_HNSC
eQTLs	1:157686337	0.832388	1:157670290	NA	C/G	G	FCRL3;70754	ENSG00000160856.16	protein_coding	Zscore=28.39417324550081	Pvalue=2.3982461935625195E-177	Qvalue=0.0	cis	24013639	https://genenetwork.nl/bloodeqtlbrowser/	NA	NA	5311	Blood	Whole_Blood	NA	Healthy
eQTLs	1:157686337	0.832388	1:157670290	NA	C/G	G	RP11-367J7.3;ENSG00000227217	ENSG00000227217.1	antisense	ZScore=9.1143535	Pvalue=7.93E-20	Qvalue=0	cis	27918533	NA	NA	Dutch	670	Blood	Whole_Blood	NA	Healthy
eQTLs	1:157686337	0.828479	1:157670816	NA	NA	NA	FCRL3	ENSG00000160856.16	protein_coding	NA	Pvalue=1.65959e-190	NA	cis	24092820	NA	NA	European_Ancestry	922	Blood	Whole_Blood	NA	Healthy_Depression
eQTLs	1:157686337	0.828479	1:157670816	NA	NA	NA	FCRL3;6180228	ENSG00000160856.16	protein_coding	Tstat=4.943740185	Pvalue=1.32E-06	Qvalue=0.000158896	cis	24604202	NA	NA	European	322	Blood	Monocytes	Lps24Hrs	Healthy
eQTLs	1:157686337	0.828479	1:157670816	rs7528684	A/G	G	FCRL3;ENSG00000160856.20	ENSG00000160856.16	protein_coding	slope=0.288505	Pvalue=7.06629e-11	Qvalue=5.74418e-07	cis	NA	https://www.gtexportal.org/	NA	White,AfricanAmerican,AmericanIndian;Asian;Unknown	469	Adipose_Tissue	Adipose_Visceral_Omentum	NA	Healthy
eQTLs	1:157686337	0.828479	1:157670816	NA	NA	G	FCRL3;ILMN_1691693	ENSG00000160856.16	protein_coding	Beta=0.125845	Pvalue=1.123e-20	NA	cis	21304890	www.muther.ac.uk/	NA	Caucasian	825	Blood	LCLs	NA	Healthy
eQTLs	1:157686337	0.771121	1:157725264	rs7529060	T/G	G	FCRL3;ENSG00000160856.16	ENSG00000160856.16	protein_coding	EffSize=0.79	Pvalue=2.198830E-07	Qvalue=7.330345E-04	cis	30449622	dice-database.org	NA	Multipop	91	Blood	naive_CD8Positive_T_cells	Activated	Healthy
eQTLs	1:157770241	1	1:157770241	NA	NA	NA	FCRL3;ILMN_1699599	ENSG00000160856.16	protein_coding	SpearmanCorrelation=-0.377148017	Pvalue=5.74E-05	PermutatedNullPvalue=0.002180415	cis	19128478	NA	NA	UK	110	Blood	Leucocytes	NA	CeliacDisease
eQTLs	1:157770241	1	1:157770241	NA	NA	NA	FCRL3;ENSG00000160856	ENSG00000160856.16	protein_coding	NA	Pvalue=5.50681e-09	NA	cis	19644074	http://eqtl.uchicago.edu/cgi-bin/gbrowse/eqtl/	NA	Western_European	75	Blood	T-Cells	NA	Healthy
eQTLs	1:157770241	0.737812	1:157666644	NA	NA	NA	FCRL3;6180228	ENSG00000160856.16	protein_coding	Tstat=4.960405938	Pvalue=1.52E-06	Qvalue=0.000307667	cis	24604202	NA	NA	European	261	Blood	Monocytes	Lps2Hrs	Healthy
eQTLs	1:157770241	0.737812	1:157666644	NA	NA	NA	FCRL3;6180228	ENSG00000160856.16	protein_coding	Tstat=3.595454577	Pvalue=0.000409768	Qvalue=0.03382969	cis	24604202	NA	NA	European	322	Blood	Monocytes	Lps24Hrs	Healthy
eQTLs	1:157770241	0.737812	1:157666644	NA	NA	NA	FCRL3;6180228	ENSG00000160856.16	protein_coding	Tstat=4.071460313	Pvalue=6.77E-05	Qvalue=0.007005575	cis	24604202	NA	NA	European	367	Blood	Monocytes	Ifn	Healthy
eQTLs	1:157770241	0.737812	1:157666644	NA	NA	NA	FCRL3;6180228	ENSG00000160856.16	protein_coding	Tstat=5.323307937	Pvalue=1.77E-07	Qvalue=2.08E-05	cis	24604202	NA	NA	European	414	Blood	Monocytes	NA	Healthy
eQTLs	1:157770241	0.737812	1:157666644	rs6681271	T/C	C	FCRL3;ENSG00000160856.16	ENSG00000160856.16	protein_coding	EffSize=1.05	Pvalue=7.371673E-14	Qvalue=1.022175E-09	cis	30449622	dice-database.org	NA	Multipop	91	Blood	Naive_B_cells	NA	Healthy
eQTLs	1:157770241	0.737812	1:157666644	rs6681271	T/C	C	RP11-367J7.3;ENSG00000227217.1	ENSG00000227217.1	antisense	EffSize=1.02	Pvalue=8.733879E-13	Qvalue=1.013431E-08	cis	30449622	dice-database.org	NA	Multipop	91	Blood	Naive_B_cells	NA	Healthy
eQTLs	1:157770241	0.734625	1:157668390	NA	NA	NA	FCRL3;6180228	ENSG00000160856.16	protein_coding	Tstat=5.665697847	Pvalue=4.58E-08	Qvalue=1.08E-05	cis	24604202	NA	NA	European	261	Blood	Monocytes	Lps2Hrs	Healthy
eQTLs	1:157770241	0.734625	1:157668390	NA	A/G	G	FCRL3;2360035	ENSG00000160856.16	protein_coding	R=0.43|0.53	Pvalue=6.8E-74	Qvalue=NA	cis	21829388	NA	NA	UK|Dutch	1469	Blood	Whole_Blood	NA	Healthy_UC_IBD_CeliacDisease_COPD_ALS
eQTLs	1:157770241	0.734625	1:157668390	NA	A/G	G	FCRL3;620167	ENSG00000160856.16	protein_coding	R=0.29|0.30	Pvalue=2.0E-30	Qvalue=NA	cis	21829388	NA	NA	UK|Dutch	1469	Blood	Whole_Blood	NA	Healthy_UC_IBD_CeliacDisease_COPD_ALS
eQTLs	1:157770241	0.734625	1:157668390	NA	A/G	G	FCRL3;70754	ENSG00000160856.16	protein_coding	R=0.38|0.49	Pvalue=9.1E-56	Qvalue=NA	cis	21829388	NA	NA	UK|Dutch	1469	Blood	Whole_Blood	NA	Healthy_UC_IBD_CeliacDisease_COPD_ALS
eQTLs	1:157770241	0.734625	1:157668390	rs7522061	T/C	C	FCRL3;ENSG00000160856.16	ENSG00000160856.16	protein_coding	slope=0.41831	Pvalue=6.15233e-08	Qvalue=0.000923008	cis	NA	https://www.gtexportal.org/	NA	White,AfricanAmerican,AmericanIndian;Asian;Unknown	208	Liver	Liver	NA	Healthy
eQTLs	1:157770241	0.734625	1:157668390	rs7522061	T/C	C	FCRL3;ENSG00000160856.16	ENSG00000160856.16	protein_coding	slope=0.30641	Pvalue=3.90513e-13	Qvalue=8.24235e-09	cis	NA	https://www.gtexportal.org/	NA	White,AfricanAmerican,AmericanIndian;Asian;Unknown	497	Esophagus	Esophagus_Mucosa	NA	Healthy
eQTLs	1:157770241	0.734625	1:157668390	rs7522061	T/C	C	FCRL3;ENSG00000160856.20	ENSG00000160856.16	protein_coding	slope=0.227905	Pvalue=1.57507e-10	Qvalue=4.53367e-07	cis	NA	https://www.gtexportal.org/	NA	White,AfricanAmerican,AmericanIndian;Asian;Unknown	574	Thyroid	Thyroid	NA	Healthy
eQTLs	1:157770241	0.734625	1:157668390	NA	A/G	G	FCRL3	ENSG00000160856.16	protein_coding	Beta=0.37	Pvalue=1.42e-17	NA	cis	29036324	http://gong_lab.hzau.edu.cn/PancanQTL	NA	Multipop	300	Female_reproductive_system	Cervical_squamous_cell_carcinoma_and_endocervical_adenocarcinoma	NA	tumor_CESC
eQTLs	1:157770241	0.734625	1:157668701	rs2210912	A/C	C	FCRL3	ENSG00000160856.16	protein_coding	Beta=0.33	Pvalue= 3.83e-21	NA	cis	29036324	http://gong_lab.hzau.edu.cn/PancanQTL	NA	Multipop	514	Lung	Lung_adenocarcinoma	NA	tumor_LUAD
eQTLs	1:157770241	0.895926	1:157725264	rs7529060	T/G	G	FCRL3;ENSG00000160856.16	ENSG00000160856.16	protein_coding	EffSize=0.79	Pvalue=2.198830E-07	Qvalue=7.330345E-04	cis	30449622	dice-database.org	NA	Multipop	91	Blood	naive_CD8Positive_T_cells	Activated	Healthy
eQTLs	1:157770241	0.985041	1:157741237	rs7546211	T/A	A	FCRL3;ENSG00000160856.16	ENSG00000160856.16	protein_coding	EffSize=0.67	Pvalue=1.052810E-05	Qvalue=2.228933E-02	cis	30449622	dice-database.org	NA	Multipop	91	Blood	naive_CD4Positive_T_cells	Activated	Healthy
eQTLs	1:157770241	0.896652	1:157771880	NA	C/T	T	FCRL1;ENSG00000163534.10	ENSG00000163534.10	protein_coding	slope=0.280373	Pvalue=1.89599e-11	Qvalue=3.81045e-07	cis	NA	https://www.gtexportal.org/	NA	White,AfricanAmerican,AmericanIndian;Asian;Unknown	670	Blood	Whole_Blood	NA	Healthy
eQTLs	1:157770241	0.842268	1:157779878	rs12749630	T/C	C	FCRL1;ENSG00000163534.14	ENSG00000163534.10	protein_coding	slope=-0.276418	Pvalue=1.26159e-20	Qvalue=8.74935e-16	cis	NA	https://www.gtexportal.org/	NA	White,AfricanAmerican,AmericanIndian;Asian;Unknown	670	Blood	Whole_Blood	NA	Healthy
eQTLs	1:157770241	0.845998	1:157782218	rs10443905	C/G	G	FCRL3	ENSG00000160856.16	protein_coding	Beta=-0.24	Pvalue=1.96e-05	NA	cis	29036324	http://gong_lab.hzau.edu.cn/PancanQTL	NA	Multipop	178	Pancreas	Pancreatic_adenocarcinoma	NA	tumor_PAAD
eQTLs	1:157770241	0.845998	1:157788270	rs11264825	A/G	NA	FCRL3;231093_at	ENSG00000160856.16	protein_coding	effect=-0.505	Pvalue=1.10E-11	NA	cis	17873877	NA	NA	British	400	Blood	LCLs	NA	Ashtma-Healthy
eQTLs	1:157770241	0.845998	1:157788521	rs10908597	T/C	NA	FCRL1;ENSG00000163534.10	ENSG00000163534.10	protein_coding	slope=-0.298533	Pvalue=5.18291e-10	Qvalue=1.06871e-05	cis	29022597	https://www.gtexportal.org/	NA	European|AfricanAmerican|Asian	670	Blood	Whole_Blood	NA	Healthy
eQTLs	1:157770241	0.82721	1:157789087	rs34477150	T/TA	NA	FCRL3;ENSG00000160856.16	ENSG00000160856.16	protein_coding	slope=0.629052	Pvalue=1.40354e-08	Qvalue=0.000469083	cis	29022597	https://www.gtexportal.org/	NA	European|AfricanAmerican|Asian	227	Spleen	Spleen	NA	Healthy
eQTLs	1:157770241	0.866506	1:157792302	rs2777817	A/C	C	FCRL3	ENSG00000160856.16	protein_coding	Beta=-0.2	Pvalue=8.51e-07	NA	cis	29036324	http://gong_lab.hzau.edu.cn/PancanQTL	NA	Multipop	150	Male_reproductive_system	Testicular_Germ_Cell_Tumors	NA	tumor_TGCT
eQTLs	1:160389984	0.770873	1:160383050	NA	T/C	NA	VANGL2;ENSG00000162738.5	ENSG00000162738.5	protein_coding	slope=-0.254858	Pvalue=7.17598e-06	Qvalue=0.0238639	cis	29022597	https://www.gtexportal.org/	NA	European|AfricanAmerican|Asian	581	Adipose_Tissue	Adipose_Subcutaneous	NA	Healthy
eQTLs	1:160389984	0.770873	1:160383050	NA	T/C	C	VANGL2;ENSG00000162738.5	ENSG00000162738.5	protein_coding	slope=-0.215742	Pvalue=8.00667e-09	Qvalue=3.45971e-05	cis	NA	https://www.gtexportal.org/	NA	White,AfricanAmerican,AmericanIndian;Asian;Unknown	581	Adipose_Tissue	Adipose_Subcutaneous	NA	Healthy
eQTLs	1:160389984	0.956433	1:160391398	NA	NA	NA	SLAMF6;1450301	ENSG00000162739.9	protein_coding	Tstat=5.819928819	Pvalue=1.41E-08	Qvalue=1.92E-06	cis	24604202	NA	NA	European	367	Blood	Monocytes	Ifn	Healthy
eQTLs	1:160389984	0.956433	1:160391398	NA	NA	T	SLAMF6;ILMN_1760109	ENSG00000162739.9	protein_coding	Beta=-0.100059	Pvalue=4.900e-08	NA	cis	21304890	www.muther.ac.uk/	NA	Caucasian	825	Blood	LCLs	NA	Healthy
eQTLs	1:160402259	0.993953	1:160398842	rs11265393	G/C	C	CD84,AL138930.2;ENSG00000066294,ENSG00000264286	ENSG00000264286.1	miRNA	ZScore=4.3147776	Pvalue=1.60E-05	Qvalue=0.010072639	cis	27918533	NA	NA	Dutch	670	Blood	Whole_Blood	NA	Healthy
eQTLs	1:160402259	0.993953	1:160398842	rs11265393	G/C	C	CD84,AL138930.2;ENSG00000066294,ENSG00000264286	ENSG00000066294.10	protein_coding	ZScore=4.3147776	Pvalue=1.60E-05	Qvalue=0.010072639	cis	27918533	NA	NA	Dutch	670	Blood	Whole_Blood	NA	Healthy
eQTLs	1:160402259	1	1:160402782	rs35661692	C/T	T	VANGL2	ENSG00000162738.5	protein_coding	Beta=-0.17	Pvalue= 4.17e-04	NA	cis	29036324	http://gong_lab.hzau.edu.cn/PancanQTL	NA	Multipop	515	Brain	Lower_Grade_Glioma	NA	tumor_LGG
eQTLs	1:160402259	0.958211	1:160414093	rs11265403	T/G	NA	VANGL2;ENSG00000162738.5	ENSG00000162738.5	protein_coding	slope=-0.633903	Pvalue=4.36928e-08	Qvalue=0.00113411	cis	29022597	https://www.gtexportal.org/	NA	European|AfricanAmerican|Asian	318	Large_Intestine	Colon_Sigmoid	NA	Healthy
eQTLs	1:160634588	1	1:160634588	rs6427540	C/T	T	SETP9;ENSG00000235101.1	ENSG00000235101.1	pseudogene	slope=-0.809118	Pvalue=5.69937e-08	Qvalue=0.00092182	cis	NA	https://www.gtexportal.org/	NA	White,AfricanAmerican,AmericanIndian;Asian;Unknown	147	Blood	Cells_EBV-transformed_lymphocytes	NA	Healthy
eQTLs	1:160634588	1	1:160634588	rs6427540	C/T	T	AL121985.1;ENSG00000227239	ENSG00000227239.2	pseudogene	ZScore=-5.3276628	Pvalue=9.94E-08	Qvalue=8.47E-05	cis	27918533	NA	NA	Dutch	670	Blood	Whole_Blood	NA	Healthy
eQTLs	1:160634588	1	1:160618348	rs12076119	T/C	C	RP11-404F10.2;ENSG00000228863.8	ENSG00000228863.4	antisense	slope=-0.337646	Pvalue=1.03466e-08	Qvalue=4.07795e-05	cis	NA	https://www.gtexportal.org/	NA	White,AfricanAmerican,AmericanIndian;Asian;Unknown	515	Lung	Lung	NA	Healthy
eQTLs	1:160634588	1	1:160622764	rs1847397	A/G	G	SETP9;ENSG00000235101.1	ENSG00000235101.1	pseudogene	slope=-0.742072	Pvalue=3.23839e-10	Qvalue=9.51707e-06	cis	NA	https://www.gtexportal.org/	NA	White,AfricanAmerican,AmericanIndian;Asian;Unknown	147	Blood	Cells_EBV-transformed_lymphocytes	NA	Healthy
eQTLs	1:160634588	1	1:160623172	rs16832302	G/T	T	RP11-179G5.1;ENSG00000224261.2	ENSG00000224261.2	pseudogene	slope=0.542672	Pvalue=7.04535e-06	Qvalue=0.0258757	cis	NA	https://www.gtexportal.org/	NA	White,AfricanAmerican,AmericanIndian;Asian;Unknown	305	Pancreas	Pancreas	NA	Healthy
eQTLs	1:160634588	1	1:160631108	rs60294056	A/G	NA	RP11-404F10.2;ENSG00000228863.4	ENSG00000228863.4	antisense	slope=-0.710437	Pvalue=9.36729e-07	Qvalue=0.0126233	cis	29022597	https://www.gtexportal.org/	NA	European|AfricanAmerican|Asian	147	Blood	Cells_EBV-transformed_lymphocytes	NA	Healthy
eQTLs	1:160634588	1	1:160631108	rs60294056	A/G	NA	SETP9;ENSG00000235101.1	ENSG00000235101.1	pseudogene	slope=-0.82449	Pvalue=6.05843e-09	Qvalue=0.000249254	cis	29022597	https://www.gtexportal.org/	NA	European|AfricanAmerican|Asian	147	Blood	Cells_EBV-transformed_lymphocytes	NA	Healthy
eQTLs	1:160634588	1	1:160631108	rs60294056	A/G	G	MPZ	ENSG00000158887.11	protein_coding	Beta=-0.29	Pvalue= 1.98e-05	NA	cis	29036324	http://gong_lab.hzau.edu.cn/PancanQTL	NA	Multipop	369	Liver	Liver_hepatocellular_carcinoma	NA	tumor_LIHC
eQTLs	1:160634588	0.984392	1:160638250	rs7535367	G/T	T	RP11-404F10.2;ENSG00000228863.8	ENSG00000228863.4	antisense	slope=-0.336953	Pvalue=2.08233e-08	Qvalue=0.000204089	cis	NA	https://www.gtexportal.org/	NA	White,AfricanAmerican,AmericanIndian;Asian;Unknown	174	Small_Intestine	Small_Intestine_Terminal_Ileum	NA	Healthy
eQTLs	1:160634588	0.714683	1:160642451	rs9330293	T/C	C	RP11-404F10.2;ENSG00000228863.3	ENSG00000228863.4	antisense	Beta=-0.5875	Pvalue=2.140e-05	FDR=6.064e-03	cis	27863251	https://www.blueprint-epigenome.eu/	NA	European	171	Blood	T-Cells	NA	Healthy
eQTLs	1:160703965	1	1:160703965	NA	NA	NA	DEDD;6760605	ENSG00000158796.12	protein_coding	Tstat=3.445618602	Pvalue=0.000682831	Qvalue=0.048889799	cis	24604202	NA	NA	European	261	Blood	Monocytes	Lps2Hrs	Healthy
eQTLs	1:160703965	1	1:160703965	NA	NA	NA	SLAMF7;4280497	ENSG00000026751.12	protein_coding	Tstat=-3.566868528	Pvalue=0.000454067	Qvalue=0.040192988	cis	24604202	NA	NA	European	261	Blood	Monocytes	Lps2Hrs	Healthy
eQTLs	1:160703965	1	1:160703965	NA	NA	NA	SLAMF7;4280497	ENSG00000026751.12	protein_coding	Tstat=-7.123076982	Pvalue=1.96E-11	Qvalue=7.89E-09	cis	24604202	NA	NA	European	367	Blood	Monocytes	Ifn	Healthy
eQTLs	1:160703965	1	1:160703965	NA	NA	NA	SLAMF7;4280497	ENSG00000026751.12	protein_coding	Tstat=-9.1377178	Pvalue=7.05E-18	Qvalue=2.84E-15	cis	24604202	NA	NA	European	367	Blood	Monocytes	Ifn	Healthy
eQTLs	1:160711804	1	1:160711804	NA	NA	NA	SLAMF7;SLAMF7	ENSG00000026751.12	protein_coding	NA	BayesFactor=38.353	NA	cis	23995691	http://eqtl.uchicago.edu/cgi-bin/gbrowse/eqtl/	NA	AfricanAmerican|Caucasian	480	Blood	LCLs	NA	Healthy
eQTLs	1:160711804	1	1:160711804	rs35967351	A/T	T	SLAMF7;ENSG00000026751	ENSG00000026751.12	protein_coding	ZScore=-12.5403002	Pvalue=4.49E-36	Qvalue=0	cis	27918533	NA	NA	Dutch	670	Blood	Whole_Blood	NA	Healthy
eQTLs	1:160711804	0.994976	1:160710157	NA	NA	NA	SLAMF7;GI_19923571-S	ENSG00000026751.12	protein_coding	NA	PosteriorProbability=7.989207e-01	NA	cis	18846210	http://eqtl.uchicago.edu/cgi-bin/gbrowse/eqtl/	NA	Multipopulation_HAPMAP	210	Blood	LCLs	NA	Healthy
eQTLs	1:160711804	0.994976	1:160710157	NA	NA	NA	SLAMF7;GI_19923571-S	ENSG00000026751.12	protein_coding	NA	Pvalue=1.01285e-07	NA	cis	18846210	http://eqtl.uchicago.edu/cgi-bin/gbrowse/eqtl/	NA	Multipopulation_HAPMAP	210	Blood	LCLs	NA	Healthy
eQTLs	1:160711804	0.994976	1:160710157	rs2295616	G/A	A	FCRLA	ENSG00000132185.12	protein_coding	Beta=-0.17	Pvalue= 1.30e-04	NA	cis	29036324	http://gong_lab.hzau.edu.cn/PancanQTL	NA	Multipop	415	Stomach	Stomach_adenocarcinoma	NA	tumor_STAD
eQTLs	1:160711804	0.994981	1:160711477	rs3766370	C/T	NA	SLAMF7;222838_at	ENSG00000026751.12	protein_coding	effect=0.491	Pvalue=2.70E-11	NA	cis	17873877	NA	NA	British	400	Blood	LCLs	NA	Ashtma-Healthy
eQTLs	1:160711804	0.994981	1:160711477	NA	T/C	T	SLAMF7;ENSG00000026751	ENSG00000026751.12	protein_coding	Zscore=-21.2905	Pvalue=1.3874E-100	FDR=0.0	cis	NA	https://eqtlgen.org/	https://www.biorxiv.org/content/10.1101/134551v1	Multipop	31684	Blood	WholeBlood	NA	Healthy
eQTLs	1:160711804	0.994981	1:160711477	rs3766370	C/T	C	SLAMF7;ENSG00000026751.11	ENSG00000026751.12	protein_coding	Beta=0.41	Pvalue=2.762e-08	NA	cis	28394350	NA	NA	Sardinian	606	Blood	Leukocytes	NA	Healthy
eQTLs	1:160711804	0.994981	1:160711477	NA	NA	NA	SLAMF7;ENSG00000026751	ENSG00000026751.12	protein_coding	NA	PosteriorProbability=0.657137	NA	cis	22293038	http://eqtl.uchicago.edu/cgi-bin/gbrowse/eqtl/	NA	CEU|YRI|CHB|JPT	210	Blood	LCLs	NA	Healthy
eQTLs	1:160711804	0.950446	1:160713848	rs17313034	T/C	C	SLAMF7;4280497	ENSG00000026751.12	protein_coding	Zscore=-5.803592358634268	Pvalue=6.498351557791956E-9	Qvalue=0.0	cis	24013639	https://genenetwork.nl/bloodeqtlbrowser/	NA	NA	5311	Blood	Whole_Blood	NA	Healthy
eQTLs	1:160711804	0.950446	1:160713848	NA	NA	NA	SLAMF7;ENSG00000026751.11	ENSG00000026751.12	protein_coding	r=-0.367813100456967	Pvalue=2.20362492367844e-13	Qvalue=NA	cis	24037378	NA	NA	EUR	373	Blood	LCLs	NA	Healthy
eQTLs	1:160711804	0.950446	1:160714724	NA	NA	NA	SLAMF7	ENSG00000026751.12	protein_coding	NA	Pvalue=3.63162e-15	NA	cis	24092820	NA	NA	European_Ancestry	922	Blood	Whole_Blood	NA	Healthy_Depression
eQTLs	1:160711804	0.950446	1:160714724	rs3766373	A/G	NA	CD48	ENSG00000117091.5	protein_coding	Beta=-0.161407637	Pvalue=0.000115603	Qvalue=0.018752101	cis	24604203	NA	NA	Caucasians|AfricanAmericans|EastAsians-295|122|117	342	Blood	Dendritic_Cells	FLU-Baseline	Healthy
eQTLs	1:160711804	0.831866	1:160722550	rs489286	A/G	NA	SLAMF7;ENSG00000026751.12	ENSG00000026751.12	protein_coding	slope=0.22922	Pvalue=1.1744e-05	Qvalue=0.0385168	cis	29022597	https://www.gtexportal.org/	NA	European|AfricanAmerican|Asian	497	Esophagus	Esophagus_Mucosa	NA	Healthy
eQTLs	1:160711804	0.831866	1:160722550	rs489286	A/G	G	SLAMF7;ENSG00000026751.12	ENSG00000026751.12	protein_coding	slope=0.230508	Pvalue=9.38765e-09	Qvalue=5.3899e-05	cis	NA	https://www.gtexportal.org/	NA	White,AfricanAmerican,AmericanIndian;Asian;Unknown	497	Esophagus	Esophagus_Mucosa	NA	Healthy
eQTLs	1:160711804	0.797902	1:160723256	rs495706	A/G	G	SLAMF7;ENSG00000026751.12	ENSG00000026751.12	protein_coding	slope=0.231098	Pvalue=1.0409e-06	Qvalue=0.00613208	cis	NA	https://www.gtexportal.org/	NA	White,AfricanAmerican,AmericanIndian;Asian;Unknown	227	Spleen	Spleen	NA	Healthy
eQTLs	1:160711804	0.797902	1:160723256	rs495706	A/G	G	SLAMF7;ENSG00000026751.16	ENSG00000026751.12	protein_coding	slope=0.227425	Pvalue=1.43469e-11	Qvalue=1.7809e-07	cis	NA	https://www.gtexportal.org/	NA	White,AfricanAmerican,AmericanIndian;Asian;Unknown	227	Spleen	Spleen	NA	Healthy
eQTLs	1:160711804	0.797902	1:160723256	rs495706	A/G	G	SLAMF7;ENSG00000026751.16	ENSG00000026751.12	protein_coding	slope=0.246384	Pvalue=8.87595e-16	Qvalue=9.99101e-12	cis	NA	https://www.gtexportal.org/	NA	White,AfricanAmerican,AmericanIndian;Asian;Unknown	497	Esophagus	Esophagus_Mucosa	NA	Healthy
eQTLs	1:160711804	0.865287	1:160723448	NA	NA	T	SLAMF7;ILMN_1710923	ENSG00000026751.12	protein_coding	Beta=0.116171	Pvalue=1.563e-15	NA	cis	21304890	www.muther.ac.uk/	NA	Caucasian	825	Blood	LCLs	NA	Healthy
eQTLs	1:160711804	0.797902	1:160723517	rs518721	G/A	A	SLAMF7;4280497	ENSG00000026751.12	protein_coding	R=-0.06|-0.21	Pvalue=7.5E-04	Qvalue=NA	cis	21829388	NA	NA	UK|Dutch	1469	Blood	Whole_Blood	NA	Healthy_UC_IBD_CeliacDisease_COPD_ALS
eQTLs	1:160711804	0.757633	1:160725854	rs569932	T/C	C	LY9;ENSG00000122224.13	ENSG00000122224.13	protein_coding	EffSize=0.57	Pvalue=4.784807E-05	Qvalue=4.336944E-02	cis	30449622	dice-database.org	NA	Multipop	91	Blood	Classical_monocytes	NA	Healthy
eQTLs	1:160711804	0.736101	1:160726891	NA	NA	NA	SLAMF7;ENSG00000026751	ENSG00000026751.12	protein_coding	NA	Pvalue=1.34524e-05	NA	cis	19644074	http://eqtl.uchicago.edu/cgi-bin/gbrowse/eqtl/	NA	Western_European	75	Blood	LCLs	NA	Healthy
eQTLs	1:160711804	0.736101	1:160727986	rs11582702	A/G	G	PCP4L1	ENSG00000248485.1	protein_coding	Beta=0.12	Pvalue= 4.80e-04	NA	cis	29036324	http://gong_lab.hzau.edu.cn/PancanQTL	NA	Multipop	515	Brain	Lower_Grade_Glioma	NA	tumor_LGG
eQTLs	1:160711804	0.714467	1:160735733	rs765188837	CA/C	C	FCRL6	ENSG00000181036.9	protein_coding	Beta=-0.09	Pvalue= 1.26e-04	NA	cis	29036324	http://gong_lab.hzau.edu.cn/PancanQTL	NA	Multipop	1092	Breast	Breast_invasive_carcinoma	NA	tumor_BRCA
eQTLs	1:160711804	0.710658	1:160741299	rs2176873	C/T	T	NIT1;ENSG00000158793.9	ENSG00000158793.9	protein_coding	slope=0.40616	Pvalue=3.42487e-06	Qvalue=0.0155157	cis	NA	https://www.gtexportal.org/	NA	White,AfricanAmerican,AmericanIndian;Asian;Unknown	227	Spleen	Spleen	NA	Healthy
eQTLs	1:160711804	0.706627	1:160743749	rs12068654	T/G	G	SLAMF7;ENSG00000026751.16	ENSG00000026751.12	protein_coding	slope=-0.155106	Pvalue=2.05253e-06	Qvalue=0.00502345	cis	NA	https://www.gtexportal.org/	NA	White,AfricanAmerican,AmericanIndian;Asian;Unknown	469	Adipose_Tissue	Adipose_Visceral_Omentum	NA	Healthy
eQTLs	1:160711804	0.70631	1:160743826	rs12082740	C/G	G	F11R;ENSG00000158769.17	ENSG00000158769.13	protein_coding	slope=-0.371356	Pvalue=7.16415e-06	Qvalue=0.0273034	cis	NA	https://www.gtexportal.org/	NA	White,AfricanAmerican,AmericanIndian;Asian;Unknown	147	Brain	Brain_Anterior_cingulate_cortex_BA24	NA	Healthy
eQTLs	1:182549019	1	1:182549019	rs533259	A/G	G	NMNAT2;ENSG00000157064.10	ENSG00000157064.6	protein_coding	slope=0.391203	Pvalue=1.10339e-06	Qvalue=0.00242121	cis	NA	https://www.gtexportal.org/	NA	White,AfricanAmerican,AmericanIndian;Asian;Unknown	469	Adipose_Tissue	Adipose_Visceral_Omentum	NA	Healthy
eQTLs	1:192541021	1	1:192541021	rs1323292	G/A	A	RGS1;ENSG00000090104.7	ENSG00000090104.7	protein_coding	Beta=-1.41	Pvalue=5.536e-45	FDR=1.720e-41	cis	27863251	https://www.blueprint-epigenome.eu/	NA	European	192	Blood	Neutrophils	NA	Healthy
eQTLs	1:192541021	1	1:192541021	rs1323292	G/A	A	snoU109;ENSG00000238754.1	ENSG00000238754.1	snoRNA	Beta=-0.4854	Pvalue=8.939e-05	FDR=4.786e-02	cis	27863251	https://www.blueprint-epigenome.eu/	NA	European	192	Blood	Neutrophils	NA	Healthy
eQTLs	1:192541021	1	1:192541021	rs1323292	G/A	A	RGS1;ENSG00000090104.7	ENSG00000090104.7	protein_coding	Beta=-1.289	Pvalue=3.069e-34	FDR=6.249e-31	cis	27863251	https://www.blueprint-epigenome.eu/	NA	European	194	Blood	Monocytes	NA	Healthy
eQTLs	1:192541021	0.703132	1:192513661	NA	NA	NA	RGS1;ILMN_1656011	ENSG00000090104.7	protein_coding	absFC=1.837388698	Pvalue=3.00835e-07	Qvalue=NA	cis	26259071	NA	NA	Chinese	114	Blood	Neutrophils	NA	Healthy
eQTLs	1:192541021	0.703132	1:192513661	rs1853433	T/C	C	RGS1;ENSG00000090104.7	ENSG00000090104.7	protein_coding	slope=-0.243366	Pvalue=1.72744e-06	Qvalue=0.002926	cis	NA	https://www.gtexportal.org/	NA	White,AfricanAmerican,AmericanIndian;Asian;Unknown	581	Adipose_Tissue	Adipose_Subcutaneous	NA	Healthy
eQTLs	1:192541021	0.703132	1:192513661	rs1853433	T/C	C	RGS1;ENSG00000090104.11	ENSG00000090104.7	protein_coding	slope=-0.196019	Pvalue=3.888e-07	Qvalue=0.000558317	cis	NA	https://www.gtexportal.org/	NA	White,AfricanAmerican,AmericanIndian;Asian;Unknown	581	Adipose_Tissue	Adipose_Subcutaneous	NA	Healthy
eQTLs	1:192541021	0.944251	1:192519865	NA	NA	NA	RGS1;4490176	ENSG00000090104.7	protein_coding	Tstat=5.094270461	Pvalue=8.20E-07	Qvalue=0.00015905	cis	24604202	NA	NA	European	322	Blood	Monocytes	Lps24Hrs	Healthy
eQTLs	1:192541021	0.944251	1:192519865	NA	NA	NA	RGS1;4490176	ENSG00000090104.7	protein_coding	Tstat=6.506915961	Pvalue=6.26E-10	Qvalue=2.01E-07	cis	24604202	NA	NA	European	367	Blood	Monocytes	Ifn	Healthy
eQTLs	1:192541021	0.944251	1:192519865	NA	NA	NA	RGS1;4490176	ENSG00000090104.7	protein_coding	Tstat=5.991442751	Pvalue=4.91E-09	Qvalue=7.45E-07	cis	24604202	NA	NA	European	414	Blood	Monocytes	NA	Healthy
eQTLs	1:192541021	0.944331	1:192523556	rs9803778	T/C	C	RGS1;ENSG00000090104.11	ENSG00000090104.7	protein_coding	slope=-0.321037	Pvalue=3.93316e-05	Qvalue=0.045155	cis	NA	https://www.gtexportal.org/	NA	White,AfricanAmerican,AmericanIndian;Asian;Unknown	205	Brain	Brain_Cortex	NA	Healthy
eQTLs	1:192541021	0.944331	1:192523557	rs9803887	G/T	T	RGS1;ENSG00000090104.7	ENSG00000090104.7	protein_coding	slope=-0.465563	Pvalue=9.87522e-08	Qvalue=0.000584909	cis	NA	https://www.gtexportal.org/	NA	White,AfricanAmerican,AmericanIndian;Asian;Unknown	194	Brain	Brain_Caudate_basal_ganglia	NA	Healthy
eQTLs	1:192541021	0.944331	1:192523557	rs9803887	G/T	T	RGS1;ENSG00000090104.11	ENSG00000090104.7	protein_coding	slope=-0.269868	Pvalue=3.79291e-06	Qvalue=0.00901169	cis	NA	https://www.gtexportal.org/	NA	White,AfricanAmerican,AmericanIndian;Asian;Unknown	324	Stomach	Stomach	NA	Healthy
eQTLs	1:192541021	0.9626	1:192529414	rs2760522	C/G	G	RGS1;ENSG00000090104.11	ENSG00000090104.7	protein_coding	slope=-0.417949	Pvalue=1.22476e-11	Qvalue=1.14416e-07	cis	NA	https://www.gtexportal.org/	NA	White,AfricanAmerican,AmericanIndian;Asian;Unknown	330	Esophagus	Esophagus_Gastroesophageal_Junction	NA	Healthy
eQTLs	1:192541021	0.9626	1:192530548	rs2760524	A/G	G	RGS1;ENSG00000090104.7	ENSG00000090104.7	protein_coding	slope=-0.717017	Pvalue=1.01677e-29	Qvalue=6.62365e-24	cis	NA	https://www.gtexportal.org/	NA	White,AfricanAmerican,AmericanIndian;Asian;Unknown	465	Esophagus	Esophagus_Muscularis	NA	Healthy
eQTLs	1:192541021	0.9626	1:192530548	rs2760524	A/G	G	RGS1;ENSG00000090104.11	ENSG00000090104.7	protein_coding	slope=-0.669479	Pvalue=9.24868e-42	Qvalue=3.41391e-35	cis	NA	https://www.gtexportal.org/	NA	White,AfricanAmerican,AmericanIndian;Asian;Unknown	465	Esophagus	Esophagus_Muscularis	NA	Healthy
eQTLs	1:192541021	0.962819	1:192531530	rs10630758	G/GCA	GCA	RGS2;ENSG00000116741.7	ENSG00000116741.6	protein_coding	slope=0.210334	Pvalue=5.75432e-05	Qvalue=0.0340661	cis	NA	https://www.gtexportal.org/	NA	White,AfricanAmerican,AmericanIndian;Asian;Unknown	517	Skin	Skin_Not_Sun_Exposed_Suprapubic	NA	Healthy
eQTLs	1:192541021	0.962819	1:192531530	rs10630758	G/GCA	GCA	RGS1;ENSG00000090104.7	ENSG00000090104.7	protein_coding	EffSize=1.02	Pvalue=8.127085E-09	Qvalue=2.620702E-05	cis	30449622	dice-database.org	NA	Multipop	91	Blood	Classical_monocytes	NA	Healthy
eQTLs	1:192541021	0.962819	1:192531530	rs10630758	G/GCA	GCA	RGS1;ENSG00000090104.7	ENSG00000090104.7	protein_coding	EffSize=0.82	Pvalue=7.943790E-06	Qvalue=1.238065E-02	cis	30449622	dice-database.org	NA	Multipop	91	Blood	Non_classical_monocytes	NA	Healthy
eQTLs	1:192541021	0.98751	1:192536813	NA	NA	NA	RGS1;4490176	ENSG00000090104.7	protein_coding	Tstat=5.167086544	Pvalue=5.83E-07	Qvalue=0.000116901	cis	24604202	NA	NA	European	322	Blood	Monocytes	Lps24Hrs	Healthy
eQTLs	1:192541021	0.98751	1:192536813	NA	NA	NA	RGS1;4490176	ENSG00000090104.7	protein_coding	Tstat=6.057896361	Pvalue=4.43E-09	Qvalue=8.44E-07	cis	24604202	NA	NA	European	322	Blood	Monocytes	Lps24Hrs	Healthy
eQTLs	1:192541021	0.98751	1:192536813	NA	NA	NA	RGS1;4490176	ENSG00000090104.7	protein_coding	Tstat=6.424456756	Pvalue=9.81E-10	Qvalue=3.03E-07	cis	24604202	NA	NA	European	367	Blood	Monocytes	Ifn	Healthy
eQTLs	1:192541021	0.98751	1:192536813	NA	NA	NA	RGS1;4490176	ENSG00000090104.7	protein_coding	Tstat=6.999385194	Pvalue=1.48E-11	Qvalue=3.07E-09	cis	24604202	NA	NA	European	367	Blood	Monocytes	Ifn	Healthy
eQTLs	1:192541021	0.98751	1:192536813	rs2816316	C/A	NA	RGS1	ENSG00000090104.7	protein_coding	Beta=0.523191134	Pvalue=9.41E-07	Qvalue=0.000112662	cis	24604203	NA	NA	Caucasians|AfricanAmericans|EastAsians-295|122|117	342	Blood	Dendritic_Cells	FLU	Healthy
eQTLs	1:192541021	0.98751	1:192536813	rs2816316	C/A	NA	RGS1	ENSG00000090104.7	protein_coding	Beta=0.663262511	Pvalue=4.41E-11	Qvalue=9.57E-09	cis	24604203	NA	NA	Caucasians|AfricanAmericans|EastAsians-295|122|117	356	Blood	Dendritic_Cells	LPS	Healthy
eQTLs	1:192541021	0.98751	1:192537508	rs1323296	A/G	NA	RGS18;ENSG00000150681.5	ENSG00000150681.5	protein_coding	slope=0.31215	Pvalue=1.20937e-05	Qvalue=0.0291102	cis	29022597	https://www.gtexportal.org/	NA	European|AfricanAmerican|Asian	387	Blood_Vessel	Artery_Aorta	NA	Healthy
eQTLs	1:192541021	0.98751	1:192537508	NA	NA	NA	RGS1;EntrezID=5996	ENSG00000090104.7	protein_coding	NA	Pvalue=9.37774e-25	NA	cis	20502693	http://eqtl.uchicago.edu/cgi-bin/gbrowse/eqtl/	NA	Recruited_in_Germany	1490	Blood	Monocytes	NA	Healthy
eQTLs	1:192541021	1	1:192541172	rs2984919	T/A	T	RGS1;ENSG00000090104.7	ENSG00000090104.7	protein_coding	Beta=-0.495	Pvalue=2.211e-08	NA	cis	28394350	NA	NA	Sardinian	606	Blood	Leukocytes	NA	Healthy
eQTLs	1:192541021	0.993747	1:192541472	rs1359062	C/G	NA	RGS1;ENSG00000090104.7	ENSG00000090104.7	protein_coding	slope=-0.695541	Pvalue=5.22512e-19	Qvalue=1.35595e-13	cis	29022597	https://www.gtexportal.org/	NA	European|AfricanAmerican|Asian	465	Esophagus	Esophagus_Muscularis	NA	Healthy
eQTLs	1:192541021	0.993747	1:192541472	rs1359062	C/G	G	RGS1;ENSG00000090104.7	ENSG00000090104.7	protein_coding	slope=-0.438512	Pvalue=4.04406e-08	Qvalue=0.000219347	cis	NA	https://www.gtexportal.org/	NA	White,AfricanAmerican,AmericanIndian;Asian;Unknown	330	Esophagus	Esophagus_Gastroesophageal_Junction	NA	Healthy
eQTLs	1:192541021	0.981318	1:192544795	rs2984920	A/G	G	RGS1;ENSG00000090104.7	ENSG00000090104.7	protein_coding	EffSize=0.90	Pvalue=3.781970E-08	Qvalue=1.409026E-04	cis	30449622	dice-database.org	NA	Multipop	91	Blood	Naive_B_cells	NA	Healthy
eQTLs	1:192541021	0.927377	1:192545099	NA	NA	NA	CDC73	ENSG00000134371.9	protein_coding	NA	Pvalue=7.6929e-05	NA	cis	24092820	NA	NA	European_Ancestry	922	Blood	Whole_Blood	NA	Healthy_Depression
eQTLs	1:192541021	0.927377	1:192545099	rs7535818	G/A	G	CDC73;ENSG00000134371	ENSG00000134371.9	protein_coding	Zscore=5.2722	Pvalue=1.348E-7	FDR=4.2048449855654576E-4	cis	NA	https://eqtlgen.org/	https://www.biorxiv.org/content/10.1101/134551v1	Multipop	31684	Blood	WholeBlood	NA	Healthy
eQTLs	1:192541472	1	1:192541472	rs1359062	C/G	NA	RGS1;ENSG00000090104.7	ENSG00000090104.7	protein_coding	slope=-0.695541	Pvalue=5.22512e-19	Qvalue=1.35595e-13	cis	29022597	https://www.gtexportal.org/	NA	European|AfricanAmerican|Asian	465	Esophagus	Esophagus_Muscularis	NA	Healthy
eQTLs	1:192541472	1	1:192541472	rs1359062	C/G	G	RGS1;ENSG00000090104.7	ENSG00000090104.7	protein_coding	slope=-0.438512	Pvalue=4.04406e-08	Qvalue=0.000219347	cis	NA	https://www.gtexportal.org/	NA	White,AfricanAmerican,AmericanIndian;Asian;Unknown	330	Esophagus	Esophagus_Gastroesophageal_Junction	NA	Healthy
eQTLs	1:192541472	0.707277	1:192513661	NA	NA	NA	RGS1;ILMN_1656011	ENSG00000090104.7	protein_coding	absFC=1.837388698	Pvalue=3.00835e-07	Qvalue=NA	cis	26259071	NA	NA	Chinese	114	Blood	Neutrophils	NA	Healthy
eQTLs	1:192541472	0.707277	1:192513661	rs1853433	T/C	C	RGS1;ENSG00000090104.7	ENSG00000090104.7	protein_coding	slope=-0.243366	Pvalue=1.72744e-06	Qvalue=0.002926	cis	NA	https://www.gtexportal.org/	NA	White,AfricanAmerican,AmericanIndian;Asian;Unknown	581	Adipose_Tissue	Adipose_Subcutaneous	NA	Healthy
eQTLs	1:192541472	0.707277	1:192513661	rs1853433	T/C	C	RGS1;ENSG00000090104.11	ENSG00000090104.7	protein_coding	slope=-0.196019	Pvalue=3.888e-07	Qvalue=0.000558317	cis	NA	https://www.gtexportal.org/	NA	White,AfricanAmerican,AmericanIndian;Asian;Unknown	581	Adipose_Tissue	Adipose_Subcutaneous	NA	Healthy
eQTLs	1:192541472	0.938281	1:192519865	NA	NA	NA	RGS1;4490176	ENSG00000090104.7	protein_coding	Tstat=5.094270461	Pvalue=8.20E-07	Qvalue=0.00015905	cis	24604202	NA	NA	European	322	Blood	Monocytes	Lps24Hrs	Healthy
eQTLs	1:192541472	0.938281	1:192519865	NA	NA	NA	RGS1;4490176	ENSG00000090104.7	protein_coding	Tstat=6.506915961	Pvalue=6.26E-10	Qvalue=2.01E-07	cis	24604202	NA	NA	European	367	Blood	Monocytes	Ifn	Healthy
eQTLs	1:192541472	0.938281	1:192519865	NA	NA	NA	RGS1;4490176	ENSG00000090104.7	protein_coding	Tstat=5.991442751	Pvalue=4.91E-09	Qvalue=7.45E-07	cis	24604202	NA	NA	European	414	Blood	Monocytes	NA	Healthy
eQTLs	1:192541472	0.938279	1:192523556	rs9803778	T/C	C	RGS1;ENSG00000090104.11	ENSG00000090104.7	protein_coding	slope=-0.321037	Pvalue=3.93316e-05	Qvalue=0.045155	cis	NA	https://www.gtexportal.org/	NA	White,AfricanAmerican,AmericanIndian;Asian;Unknown	205	Brain	Brain_Cortex	NA	Healthy
eQTLs	1:192541472	0.938279	1:192523557	rs9803887	G/T	T	RGS1;ENSG00000090104.7	ENSG00000090104.7	protein_coding	slope=-0.465563	Pvalue=9.87522e-08	Qvalue=0.000584909	cis	NA	https://www.gtexportal.org/	NA	White,AfricanAmerican,AmericanIndian;Asian;Unknown	194	Brain	Brain_Caudate_basal_ganglia	NA	Healthy
eQTLs	1:192541472	0.938279	1:192523557	rs9803887	G/T	T	RGS1;ENSG00000090104.11	ENSG00000090104.7	protein_coding	slope=-0.269868	Pvalue=3.79291e-06	Qvalue=0.00901169	cis	NA	https://www.gtexportal.org/	NA	White,AfricanAmerican,AmericanIndian;Asian;Unknown	324	Stomach	Stomach	NA	Healthy
eQTLs	1:192541472	0.95655	1:192529414	rs2760522	C/G	G	RGS1;ENSG00000090104.11	ENSG00000090104.7	protein_coding	slope=-0.417949	Pvalue=1.22476e-11	Qvalue=1.14416e-07	cis	NA	https://www.gtexportal.org/	NA	White,AfricanAmerican,AmericanIndian;Asian;Unknown	330	Esophagus	Esophagus_Gastroesophageal_Junction	NA	Healthy
eQTLs	1:192541472	0.95655	1:192530548	rs2760524	A/G	G	RGS1;ENSG00000090104.7	ENSG00000090104.7	protein_coding	slope=-0.717017	Pvalue=1.01677e-29	Qvalue=6.62365e-24	cis	NA	https://www.gtexportal.org/	NA	White,AfricanAmerican,AmericanIndian;Asian;Unknown	465	Esophagus	Esophagus_Muscularis	NA	Healthy
eQTLs	1:192541472	0.95655	1:192530548	rs2760524	A/G	G	RGS1;ENSG00000090104.11	ENSG00000090104.7	protein_coding	slope=-0.669479	Pvalue=9.24868e-42	Qvalue=3.41391e-35	cis	NA	https://www.gtexportal.org/	NA	White,AfricanAmerican,AmericanIndian;Asian;Unknown	465	Esophagus	Esophagus_Muscularis	NA	Healthy
eQTLs	1:192541472	0.956809	1:192531530	rs10630758	G/GCA	GCA	RGS2;ENSG00000116741.7	ENSG00000116741.6	protein_coding	slope=0.210334	Pvalue=5.75432e-05	Qvalue=0.0340661	cis	NA	https://www.gtexportal.org/	NA	White,AfricanAmerican,AmericanIndian;Asian;Unknown	517	Skin	Skin_Not_Sun_Exposed_Suprapubic	NA	Healthy
eQTLs	1:192541472	0.956809	1:192531530	rs10630758	G/GCA	GCA	RGS1;ENSG00000090104.7	ENSG00000090104.7	protein_coding	EffSize=1.02	Pvalue=8.127085E-09	Qvalue=2.620702E-05	cis	30449622	dice-database.org	NA	Multipop	91	Blood	Classical_monocytes	NA	Healthy
eQTLs	1:192541472	0.956809	1:192531530	rs10630758	G/GCA	GCA	RGS1;ENSG00000090104.7	ENSG00000090104.7	protein_coding	EffSize=0.82	Pvalue=7.943790E-06	Qvalue=1.238065E-02	cis	30449622	dice-database.org	NA	Multipop	91	Blood	Non_classical_monocytes	NA	Healthy
eQTLs	1:192541472	0.981349	1:192536813	NA	NA	NA	RGS1;4490176	ENSG00000090104.7	protein_coding	Tstat=5.167086544	Pvalue=5.83E-07	Qvalue=0.000116901	cis	24604202	NA	NA	European	322	Blood	Monocytes	Lps24Hrs	Healthy
eQTLs	1:192541472	0.981349	1:192536813	NA	NA	NA	RGS1;4490176	ENSG00000090104.7	protein_coding	Tstat=6.057896361	Pvalue=4.43E-09	Qvalue=8.44E-07	cis	24604202	NA	NA	European	322	Blood	Monocytes	Lps24Hrs	Healthy
eQTLs	1:192541472	0.981349	1:192536813	NA	NA	NA	RGS1;4490176	ENSG00000090104.7	protein_coding	Tstat=6.424456756	Pvalue=9.81E-10	Qvalue=3.03E-07	cis	24604202	NA	NA	European	367	Blood	Monocytes	Ifn	Healthy
eQTLs	1:192541472	0.981349	1:192536813	NA	NA	NA	RGS1;4490176	ENSG00000090104.7	protein_coding	Tstat=6.999385194	Pvalue=1.48E-11	Qvalue=3.07E-09	cis	24604202	NA	NA	European	367	Blood	Monocytes	Ifn	Healthy
eQTLs	1:192541472	0.981349	1:192536813	rs2816316	C/A	NA	RGS1	ENSG00000090104.7	protein_coding	Beta=0.523191134	Pvalue=9.41E-07	Qvalue=0.000112662	cis	24604203	NA	NA	Caucasians|AfricanAmericans|EastAsians-295|122|117	342	Blood	Dendritic_Cells	FLU	Healthy
eQTLs	1:192541472	0.981349	1:192536813	rs2816316	C/A	NA	RGS1	ENSG00000090104.7	protein_coding	Beta=0.663262511	Pvalue=4.41E-11	Qvalue=9.57E-09	cis	24604203	NA	NA	Caucasians|AfricanAmericans|EastAsians-295|122|117	356	Blood	Dendritic_Cells	LPS	Healthy
eQTLs	1:192541472	0.981349	1:192537508	rs1323296	A/G	NA	RGS18;ENSG00000150681.5	ENSG00000150681.5	protein_coding	slope=0.31215	Pvalue=1.20937e-05	Qvalue=0.0291102	cis	29022597	https://www.gtexportal.org/	NA	European|AfricanAmerican|Asian	387	Blood_Vessel	Artery_Aorta	NA	Healthy
eQTLs	1:192541472	0.981349	1:192537508	NA	NA	NA	RGS1;EntrezID=5996	ENSG00000090104.7	protein_coding	NA	Pvalue=9.37774e-25	NA	cis	20502693	http://eqtl.uchicago.edu/cgi-bin/gbrowse/eqtl/	NA	Recruited_in_Germany	1490	Blood	Monocytes	NA	Healthy
eQTLs	1:192541472	0.993747	1:192541021	rs1323292	G/A	A	RGS1;ENSG00000090104.7	ENSG00000090104.7	protein_coding	Beta=-1.41	Pvalue=5.536e-45	FDR=1.720e-41	cis	27863251	https://www.blueprint-epigenome.eu/	NA	European	192	Blood	Neutrophils	NA	Healthy
eQTLs	1:192541472	0.993747	1:192541021	rs1323292	G/A	A	snoU109;ENSG00000238754.1	ENSG00000238754.1	snoRNA	Beta=-0.4854	Pvalue=8.939e-05	FDR=4.786e-02	cis	27863251	https://www.blueprint-epigenome.eu/	NA	European	192	Blood	Neutrophils	NA	Healthy
eQTLs	1:192541472	0.993747	1:192541021	rs1323292	G/A	A	RGS1;ENSG00000090104.7	ENSG00000090104.7	protein_coding	Beta=-1.289	Pvalue=3.069e-34	FDR=6.249e-31	cis	27863251	https://www.blueprint-epigenome.eu/	NA	European	194	Blood	Monocytes	NA	Healthy
eQTLs	1:192541472	0.993747	1:192541172	rs2984919	T/A	T	RGS1;ENSG00000090104.7	ENSG00000090104.7	protein_coding	Beta=-0.495	Pvalue=2.211e-08	NA	cis	28394350	NA	NA	Sardinian	606	Blood	Leukocytes	NA	Healthy
eQTLs	1:192541472	0.975202	1:192544795	rs2984920	A/G	G	RGS1;ENSG00000090104.7	ENSG00000090104.7	protein_coding	EffSize=0.90	Pvalue=3.781970E-08	Qvalue=1.409026E-04	cis	30449622	dice-database.org	NA	Multipop	91	Blood	Naive_B_cells	NA	Healthy
eQTLs	1:192541472	0.933275	1:192545099	NA	NA	NA	CDC73	ENSG00000134371.9	protein_coding	NA	Pvalue=7.6929e-05	NA	cis	24092820	NA	NA	European_Ancestry	922	Blood	Whole_Blood	NA	Healthy_Depression
eQTLs	1:192541472	0.933275	1:192545099	rs7535818	G/A	G	CDC73;ENSG00000134371	ENSG00000134371.9	protein_coding	Zscore=5.2722	Pvalue=1.348E-7	FDR=4.2048449855654576E-4	cis	NA	https://eqtlgen.org/	https://www.biorxiv.org/content/10.1101/134551v1	Multipop	31684	Blood	WholeBlood	NA	Healthy
eQTLs	1:192545099	1	1:192545099	NA	NA	NA	CDC73	ENSG00000134371.9	protein_coding	NA	Pvalue=7.6929e-05	NA	cis	24092820	NA	NA	European_Ancestry	922	Blood	Whole_Blood	NA	Healthy_Depression
eQTLs	1:192545099	1	1:192545099	rs7535818	G/A	G	CDC73;ENSG00000134371	ENSG00000134371.9	protein_coding	Zscore=5.2722	Pvalue=1.348E-7	FDR=4.2048449855654576E-4	cis	NA	https://eqtlgen.org/	https://www.biorxiv.org/content/10.1101/134551v1	Multipop	31684	Blood	WholeBlood	NA	Healthy
eQTLs	1:192545099	0.898038	1:192519865	NA	NA	NA	RGS1;4490176	ENSG00000090104.7	protein_coding	Tstat=5.094270461	Pvalue=8.20E-07	Qvalue=0.00015905	cis	24604202	NA	NA	European	322	Blood	Monocytes	Lps24Hrs	Healthy
eQTLs	1:192545099	0.898038	1:192519865	NA	NA	NA	RGS1;4490176	ENSG00000090104.7	protein_coding	Tstat=6.506915961	Pvalue=6.26E-10	Qvalue=2.01E-07	cis	24604202	NA	NA	European	367	Blood	Monocytes	Ifn	Healthy
eQTLs	1:192545099	0.898038	1:192519865	NA	NA	NA	RGS1;4490176	ENSG00000090104.7	protein_coding	Tstat=5.991442751	Pvalue=4.91E-09	Qvalue=7.45E-07	cis	24604202	NA	NA	European	414	Blood	Monocytes	NA	Healthy
eQTLs	1:192545099	0.897639	1:192523556	rs9803778	T/C	C	RGS1;ENSG00000090104.11	ENSG00000090104.7	protein_coding	slope=-0.321037	Pvalue=3.93316e-05	Qvalue=0.045155	cis	NA	https://www.gtexportal.org/	NA	White,AfricanAmerican,AmericanIndian;Asian;Unknown	205	Brain	Brain_Cortex	NA	Healthy
eQTLs	1:192545099	0.897639	1:192523557	rs9803887	G/T	T	RGS1;ENSG00000090104.7	ENSG00000090104.7	protein_coding	slope=-0.465563	Pvalue=9.87522e-08	Qvalue=0.000584909	cis	NA	https://www.gtexportal.org/	NA	White,AfricanAmerican,AmericanIndian;Asian;Unknown	194	Brain	Brain_Caudate_basal_ganglia	NA	Healthy
eQTLs	1:192545099	0.897639	1:192523557	rs9803887	G/T	T	RGS1;ENSG00000090104.11	ENSG00000090104.7	protein_coding	slope=-0.269868	Pvalue=3.79291e-06	Qvalue=0.00901169	cis	NA	https://www.gtexportal.org/	NA	White,AfricanAmerican,AmericanIndian;Asian;Unknown	324	Stomach	Stomach	NA	Healthy
eQTLs	1:192545099	0.915695	1:192529414	rs2760522	C/G	G	RGS1;ENSG00000090104.11	ENSG00000090104.7	protein_coding	slope=-0.417949	Pvalue=1.22476e-11	Qvalue=1.14416e-07	cis	NA	https://www.gtexportal.org/	NA	White,AfricanAmerican,AmericanIndian;Asian;Unknown	330	Esophagus	Esophagus_Gastroesophageal_Junction	NA	Healthy
eQTLs	1:192545099	0.915695	1:192530548	rs2760524	A/G	G	RGS1;ENSG00000090104.7	ENSG00000090104.7	protein_coding	slope=-0.717017	Pvalue=1.01677e-29	Qvalue=6.62365e-24	cis	NA	https://www.gtexportal.org/	NA	White,AfricanAmerican,AmericanIndian;Asian;Unknown	465	Esophagus	Esophagus_Muscularis	NA	Healthy
eQTLs	1:192545099	0.915695	1:192530548	rs2760524	A/G	G	RGS1;ENSG00000090104.11	ENSG00000090104.7	protein_coding	slope=-0.669479	Pvalue=9.24868e-42	Qvalue=3.41391e-35	cis	NA	https://www.gtexportal.org/	NA	White,AfricanAmerican,AmericanIndian;Asian;Unknown	465	Esophagus	Esophagus_Muscularis	NA	Healthy
eQTLs	1:192545099	0.928217	1:192531530	rs10630758	G/GCA	GCA	RGS2;ENSG00000116741.7	ENSG00000116741.6	protein_coding	slope=0.210334	Pvalue=5.75432e-05	Qvalue=0.0340661	cis	NA	https://www.gtexportal.org/	NA	White,AfricanAmerican,AmericanIndian;Asian;Unknown	517	Skin	Skin_Not_Sun_Exposed_Suprapubic	NA	Healthy
eQTLs	1:192545099	0.928217	1:192531530	rs10630758	G/GCA	GCA	RGS1;ENSG00000090104.7	ENSG00000090104.7	protein_coding	EffSize=1.02	Pvalue=8.127085E-09	Qvalue=2.620702E-05	cis	30449622	dice-database.org	NA	Multipop	91	Blood	Classical_monocytes	NA	Healthy
eQTLs	1:192545099	0.928217	1:192531530	rs10630758	G/GCA	GCA	RGS1;ENSG00000090104.7	ENSG00000090104.7	protein_coding	EffSize=0.82	Pvalue=7.943790E-06	Qvalue=1.238065E-02	cis	30449622	dice-database.org	NA	Multipop	91	Blood	Non_classical_monocytes	NA	Healthy
eQTLs	1:192545099	0.939655	1:192536813	NA	NA	NA	RGS1;4490176	ENSG00000090104.7	protein_coding	Tstat=5.167086544	Pvalue=5.83E-07	Qvalue=0.000116901	cis	24604202	NA	NA	European	322	Blood	Monocytes	Lps24Hrs	Healthy
eQTLs	1:192545099	0.939655	1:192536813	NA	NA	NA	RGS1;4490176	ENSG00000090104.7	protein_coding	Tstat=6.057896361	Pvalue=4.43E-09	Qvalue=8.44E-07	cis	24604202	NA	NA	European	322	Blood	Monocytes	Lps24Hrs	Healthy
eQTLs	1:192545099	0.939655	1:192536813	NA	NA	NA	RGS1;4490176	ENSG00000090104.7	protein_coding	Tstat=6.424456756	Pvalue=9.81E-10	Qvalue=3.03E-07	cis	24604202	NA	NA	European	367	Blood	Monocytes	Ifn	Healthy
eQTLs	1:192545099	0.939655	1:192536813	NA	NA	NA	RGS1;4490176	ENSG00000090104.7	protein_coding	Tstat=6.999385194	Pvalue=1.48E-11	Qvalue=3.07E-09	cis	24604202	NA	NA	European	367	Blood	Monocytes	Ifn	Healthy
eQTLs	1:192545099	0.939655	1:192536813	rs2816316	C/A	NA	RGS1	ENSG00000090104.7	protein_coding	Beta=0.523191134	Pvalue=9.41E-07	Qvalue=0.000112662	cis	24604203	NA	NA	Caucasians|AfricanAmericans|EastAsians-295|122|117	342	Blood	Dendritic_Cells	FLU	Healthy
eQTLs	1:192545099	0.939655	1:192536813	rs2816316	C/A	NA	RGS1	ENSG00000090104.7	protein_coding	Beta=0.663262511	Pvalue=4.41E-11	Qvalue=9.57E-09	cis	24604203	NA	NA	Caucasians|AfricanAmericans|EastAsians-295|122|117	356	Blood	Dendritic_Cells	LPS	Healthy
eQTLs	1:192545099	0.939655	1:192537508	rs1323296	A/G	NA	RGS18;ENSG00000150681.5	ENSG00000150681.5	protein_coding	slope=0.31215	Pvalue=1.20937e-05	Qvalue=0.0291102	cis	29022597	https://www.gtexportal.org/	NA	European|AfricanAmerican|Asian	387	Blood_Vessel	Artery_Aorta	NA	Healthy
eQTLs	1:192545099	0.939655	1:192537508	NA	NA	NA	RGS1;EntrezID=5996	ENSG00000090104.7	protein_coding	NA	Pvalue=9.37774e-25	NA	cis	20502693	http://eqtl.uchicago.edu/cgi-bin/gbrowse/eqtl/	NA	Recruited_in_Germany	1490	Blood	Monocytes	NA	Healthy
eQTLs	1:192545099	0.927377	1:192541021	rs1323292	G/A	A	RGS1;ENSG00000090104.7	ENSG00000090104.7	protein_coding	Beta=-1.41	Pvalue=5.536e-45	FDR=1.720e-41	cis	27863251	https://www.blueprint-epigenome.eu/	NA	European	192	Blood	Neutrophils	NA	Healthy
eQTLs	1:192545099	0.927377	1:192541021	rs1323292	G/A	A	snoU109;ENSG00000238754.1	ENSG00000238754.1	snoRNA	Beta=-0.4854	Pvalue=8.939e-05	FDR=4.786e-02	cis	27863251	https://www.blueprint-epigenome.eu/	NA	European	192	Blood	Neutrophils	NA	Healthy
eQTLs	1:192545099	0.927377	1:192541021	rs1323292	G/A	A	RGS1;ENSG00000090104.7	ENSG00000090104.7	protein_coding	Beta=-1.289	Pvalue=3.069e-34	FDR=6.249e-31	cis	27863251	https://www.blueprint-epigenome.eu/	NA	European	194	Blood	Monocytes	NA	Healthy
eQTLs	1:192545099	0.927377	1:192541172	rs2984919	T/A	T	RGS1;ENSG00000090104.7	ENSG00000090104.7	protein_coding	Beta=-0.495	Pvalue=2.211e-08	NA	cis	28394350	NA	NA	Sardinian	606	Blood	Leukocytes	NA	Healthy
eQTLs	1:192545099	0.933275	1:192541472	rs1359062	C/G	NA	RGS1;ENSG00000090104.7	ENSG00000090104.7	protein_coding	slope=-0.695541	Pvalue=5.22512e-19	Qvalue=1.35595e-13	cis	29022597	https://www.gtexportal.org/	NA	European|AfricanAmerican|Asian	465	Esophagus	Esophagus_Muscularis	NA	Healthy
eQTLs	1:192545099	0.933275	1:192541472	rs1359062	C/G	G	RGS1;ENSG00000090104.7	ENSG00000090104.7	protein_coding	slope=-0.438512	Pvalue=4.04406e-08	Qvalue=0.000219347	cis	NA	https://www.gtexportal.org/	NA	White,AfricanAmerican,AmericanIndian;Asian;Unknown	330	Esophagus	Esophagus_Gastroesophageal_Junction	NA	Healthy
eQTLs	1:192545099	0.945878	1:192544795	rs2984920	A/G	G	RGS1;ENSG00000090104.7	ENSG00000090104.7	protein_coding	EffSize=0.90	Pvalue=3.781970E-08	Qvalue=1.409026E-04	cis	30449622	dice-database.org	NA	Multipop	91	Blood	Naive_B_cells	NA	Healthy
eQTLs	1:200874728	0.990156	1:200874229	rs35730213	G/C	C	GPR25;ENSG00000170128	ENSG00000170128.2	protein_coding	ZScore=14.1426219	Pvalue=2.07E-45	Qvalue=0	cis	27918533	NA	NA	Dutch	670	Blood	Whole_Blood	NA	Healthy
eQTLs	1:200874728	0.985266	1:200877562	NA	NA	NA	GPR25	ENSG00000170128.2	protein_coding	NA	Pvalue=1.04496e-43	NA	cis	24092820	NA	NA	European_Ancestry	922	Blood	Whole_Blood	NA	Healthy_Depression
eQTLs	1:200874728	0.985266	1:200877850	rs41299637	G/T	G	B3GALT2;ENSG00000162630	ENSG00000162630.5	protein_coding	Zscore=-6.1256	Pvalue=9.0343e-10	FDR=3.35401643468053e-05	trans_sameChrom	NA	https://eqtlgen.org/	https://www.biorxiv.org/content/10.1101/134551v1	Multipop	31684	Blood	WholeBlood	NA	Healthy
eQTLs	1:200874728	0.980272	1:200878727	rs12131796	G/A	A	GPR25;ENSG00000170128.4	ENSG00000170128.2	protein_coding	slope=0.239229	Pvalue=1.7449e-10	Qvalue=1.09679e-06	cis	NA	https://www.gtexportal.org/	NA	White,AfricanAmerican,AmericanIndian;Asian;Unknown	670	Blood	Whole_Blood	NA	Healthy
eQTLs	1:200874728	0.980302	1:200880978	rs296520	C/T	NA	C1orf106;ENSG00000163362.6	ENSG00000163362.6	protein_coding	slope=-0.394977	Pvalue=8.23026e-15	Qvalue=1.956e-09	cis	29022597	https://www.gtexportal.org/	NA	European|AfricanAmerican|Asian	517	Skin	Skin_Not_Sun_Exposed_Suprapubic	NA	Healthy
eQTLs	1:200874728	0.980302	1:200880978	rs296520	C/T	NA	C1orf106;ENSG00000163362.6	ENSG00000163362.6	protein_coding	slope=-0.263968	Pvalue=1.17714e-16	Qvalue=1.54843e-11	cis	29022597	https://www.gtexportal.org/	NA	European|AfricanAmerican|Asian	605	Skin	Skin_Sun_Exposed_Lower_leg	NA	Healthy
eQTLs	1:200874728	0.891212	1:200881392	rs10800746	C/T	NA	C1orf106;ENSG00000163362.6	ENSG00000163362.6	protein_coding	slope=0.336669	Pvalue=2.07904e-11	Qvalue=6.22065e-07	cis	29022597	https://www.gtexportal.org/	NA	European|AfricanAmerican|Asian	497	Esophagus	Esophagus_Mucosa	NA	Healthy
eQTLs	1:200874728	0.891212	1:200881392	rs10800746	C/T	T	C1orf106;ENSG00000163362.6	ENSG00000163362.6	protein_coding	slope=0.262196	Pvalue=6.0814e-17	Qvalue=2.93063e-12	cis	NA	https://www.gtexportal.org/	NA	White,AfricanAmerican,AmericanIndian;Asian;Unknown	497	Esophagus	Esophagus_Mucosa	NA	Healthy
eQTLs	1:200874728	0.980272	1:200881595	rs7522462	G/A	A	C1orf106;ENSG00000163362.6	ENSG00000163362.6	protein_coding	slope=0.373359	Pvalue=1.69093e-26	Qvalue=5.67542e-21	cis	NA	https://www.gtexportal.org/	NA	White,AfricanAmerican,AmericanIndian;Asian;Unknown	517	Skin	Skin_Not_Sun_Exposed_Suprapubic	NA	Healthy
eQTLs	1:200874728	0.980272	1:200881595	rs7522462	G/A	A	MROH3P;ENSG00000233217.2	ENSG00000233217.1	pseudogene	slope=0.186536	Pvalue=1.06481e-05	Qvalue=0.0167969	cis	NA	https://www.gtexportal.org/	NA	White,AfricanAmerican,AmericanIndian;Asian;Unknown	322	Male_reproductive_system	Testis	NA	Healthy
eQTLs	1:200874728	0.980272	1:200881595	rs7522462	G/A	A	C1orf106;ENSG00000163362.10	ENSG00000163362.6	protein_coding	slope=0.330922	Pvalue=4.17102e-40	Qvalue=1.64248e-33	cis	NA	https://www.gtexportal.org/	NA	White,AfricanAmerican,AmericanIndian;Asian;Unknown	517	Skin	Skin_Not_Sun_Exposed_Suprapubic	NA	Healthy
eQTLs	1:200874728	0.980272	1:200881595	NA	A/G	A	ELOVL4;ENSG00000118402	ENSG00000118402.5	protein_coding	Zscore=-8.6605	Pvalue=4.6929e-18	FDR=0	trans_differentChrom	NA	https://eqtlgen.org/	https://www.biorxiv.org/content/10.1101/134551v1	Multipop	31684	Blood	WholeBlood	NA	Healthy
eQTLs	1:200874728	0.829821	1:200884985	rs905634	C/T	NA	MROH3P;ENSG00000233217.1	ENSG00000233217.1	pseudogene	slope=-0.80254	Pvalue=8.95258e-12	Qvalue=1.78105e-06	cis	29022597	https://www.gtexportal.org/	NA	European|AfricanAmerican|Asian	213	Blood_Vessel	Artery_Coronary	NA	Healthy
eQTLs	1:200874728	0.829821	1:200884985	rs905634	C/T	T	MROH3P;ENSG00000233217.1	ENSG00000233217.1	pseudogene	slope=-0.786161	Pvalue=7.03635e-17	Qvalue=1.41896e-11	cis	NA	https://www.gtexportal.org/	NA	White,AfricanAmerican,AmericanIndian;Asian;Unknown	213	Blood_Vessel	Artery_Coronary	NA	Healthy
eQTLs	1:200874728	0.829821	1:200884985	rs905634	C/T	T	MROH3P;ENSG00000233217.1	ENSG00000233217.1	pseudogene	slope=-0.714606	Pvalue=1.96869e-24	Qvalue=5.46166e-19	cis	NA	https://www.gtexportal.org/	NA	White,AfricanAmerican,AmericanIndian;Asian;Unknown	387	Blood_Vessel	Artery_Aorta	NA	Healthy
eQTLs	1:200874728	0.829821	1:200884985	rs905634	C/T	T	C1orf106;ENSG00000163362.10	ENSG00000163362.6	protein_coding	slope=-0.36171	Pvalue=1.23035e-05	Qvalue=0.0480795	cis	NA	https://www.gtexportal.org/	NA	White,AfricanAmerican,AmericanIndian;Asian;Unknown	213	Blood_Vessel	Artery_Coronary	NA	Healthy
eQTLs	1:200874728	0.829821	1:200884985	rs905634	C/T	T	MROH3P;ENSG00000233217.2	ENSG00000233217.1	pseudogene	slope=-0.708596	Pvalue=5.88471e-20	Qvalue=2.48403e-14	cis	NA	https://www.gtexportal.org/	NA	White,AfricanAmerican,AmericanIndian;Asian;Unknown	213	Blood_Vessel	Artery_Coronary	NA	Healthy
eQTLs	1:200874728	0.829821	1:200884985	rs905634	C/T	T	MROH3P;ENSG00000233217.2	ENSG00000233217.1	pseudogene	slope=-0.733849	Pvalue=1.34033e-38	Qvalue=2.08567e-32	cis	NA	https://www.gtexportal.org/	NA	White,AfricanAmerican,AmericanIndian;Asian;Unknown	387	Blood_Vessel	Artery_Aorta	NA	Healthy
eQTLs	1:200874728	0.85519	1:200890692	rs296545	A/G	A	GPR25;ENSG00000170128	ENSG00000170128.2	protein_coding	Zscore=16.0689	Pvalue=4.2218E-58	FDR=0.0	cis	NA	https://eqtlgen.org/	https://www.biorxiv.org/content/10.1101/134551v1	Multipop	31684	Blood	WholeBlood	NA	Healthy
eQTLs	1:200874728	0.85519	1:200890692	rs296545	A/G	G	C1orf106;ENSG00000163362.6	ENSG00000163362.6	protein_coding	slope=-0.226292	Pvalue=5.80632e-24	Qvalue=1.27466e-18	cis	NA	https://www.gtexportal.org/	NA	White,AfricanAmerican,AmericanIndian;Asian;Unknown	605	Skin	Skin_Sun_Exposed_Lower_leg	NA	Healthy
eQTLs	1:200874728	0.85519	1:200890692	rs296545	A/G	G	C1orf106;ENSG00000163362.10	ENSG00000163362.6	protein_coding	slope=-0.219442	Pvalue=1.61443e-35	Qvalue=8.01713e-30	cis	NA	https://www.gtexportal.org/	NA	White,AfricanAmerican,AmericanIndian;Asian;Unknown	605	Skin	Skin_Sun_Exposed_Lower_leg	NA	Healthy
eQTLs	1:200874728	0.85519	1:200894935	rs11589638	G/A	A	KIF21B	ENSG00000116852.10	protein_coding	Beta=0.14	Pvalue= 9.16e-06	NA	cis	29036324	http://gong_lab.hzau.edu.cn/PancanQTL	NA	Multipop	527	Kidney	Kidney_renal_clear_cell_carcinoma	NA	tumor_KIRC
eQTLs	1:200874728	0.825119	1:200912727	rs10920074	G/T	T	NAV1;ENSG00000134369.15	ENSG00000134369.11	protein_coding	slope=-0.275192	Pvalue=4.51525e-06	Qvalue=0.0118376	cis	NA	https://www.gtexportal.org/	NA	White,AfricanAmerican,AmericanIndian;Asian;Unknown	227	Spleen	Spleen	NA	Healthy
eQTLs	1:200874728	0.807254	1:200929482	rs6427868	A/G	G	C1orf106;ENSG00000163362.10	ENSG00000163362.6	protein_coding	slope=0.344283	Pvalue=6.85591e-07	Qvalue=0.00724525	cis	NA	https://www.gtexportal.org/	NA	White,AfricanAmerican,AmericanIndian;Asian;Unknown	144	Salivary_Gland	Minor_Salivary_Gland	NA	Healthy
eQTLs	1:200874728	0.776796	1:200935866	rs11584383	T/C	C	CACNA1S;ENSG00000081248	ENSG00000081248.6	protein_coding	ZScore=6.2482467	Pvalue=4.15E-10	Qvalue=0	cis	27918533	NA	NA	Dutch	670	Blood	Whole_Blood	NA	Healthy
eQTLs	1:200874728	0.839248	1:200939642	rs3208703	C/T	NA	MROH3P;ENSG00000233217.1	ENSG00000233217.1	pseudogene	slope=-0.663625	Pvalue=1.27755e-14	Qvalue=1.70026e-09	cis	29022597	https://www.gtexportal.org/	NA	European|AfricanAmerican|Asian	387	Blood_Vessel	Artery_Aorta	NA	Healthy
eQTLs	1:200874728	0.754619	1:200944840	rs296563	T/G	NA	C1orf106;ENSG00000163362.6	ENSG00000163362.6	protein_coding	slope=0.328193	Pvalue=4.65806e-06	Qvalue=0.0202717	cis	29022597	https://www.gtexportal.org/	NA	European|AfricanAmerican|Asian	387	Blood_Vessel	Artery_Aorta	NA	Healthy
eQTLs	1:200874728	0.754619	1:200960307	rs2297909	G/A	NA	KIF21B;204411_at	ENSG00000116852.10	protein_coding	NA	Pvalue=3.10E-05	Qvalue=0.0078592125	cis	21949713	NA	NA	Caucasian	131	Sputum	Sputum	NA	COPD
eQTLs	1:200874728	0.826028	1:200963825	rs12126806	C/T	T	KIF21B;ENSG00000116852.9	ENSG00000116852.10	protein_coding	Beta=0.4248	Pvalue=8.518e-05	FDR=2.984e-02	cis	27863251	https://www.blueprint-epigenome.eu/	NA	European	194	Blood	Monocytes	NA	Healthy
eQTLs	1:200874728	0.813568	1:200984480	rs12122721	G/A	A	RP11-168O16.2;ENSG00000234132	ENSG00000234132.1	antisense	ZScore=7.0655622	Pvalue=1.60E-12	Qvalue=0	cis	27918533	NA	NA	Dutch	670	Blood	Whole_Blood	NA	Healthy
eQTLs	1:200875897	0.995029	1:200874229	rs35730213	G/C	C	GPR25;ENSG00000170128	ENSG00000170128.2	protein_coding	ZScore=14.1426219	Pvalue=2.07E-45	Qvalue=0	cis	27918533	NA	NA	Dutch	670	Blood	Whole_Blood	NA	Healthy
eQTLs	1:200875897	1	1:200877562	NA	NA	NA	GPR25	ENSG00000170128.2	protein_coding	NA	Pvalue=1.04496e-43	NA	cis	24092820	NA	NA	European_Ancestry	922	Blood	Whole_Blood	NA	Healthy_Depression
eQTLs	1:200875897	1	1:200877850	rs41299637	G/T	G	B3GALT2;ENSG00000162630	ENSG00000162630.5	protein_coding	Zscore=-6.1256	Pvalue=9.0343e-10	FDR=3.35401643468053e-05	trans_sameChrom	NA	https://eqtlgen.org/	https://www.biorxiv.org/content/10.1101/134551v1	Multipop	31684	Blood	WholeBlood	NA	Healthy
eQTLs	1:200875897	0.994981	1:200878727	rs12131796	G/A	A	GPR25;ENSG00000170128.4	ENSG00000170128.2	protein_coding	slope=0.239229	Pvalue=1.7449e-10	Qvalue=1.09679e-06	cis	NA	https://www.gtexportal.org/	NA	White,AfricanAmerican,AmericanIndian;Asian;Unknown	670	Blood	Whole_Blood	NA	Healthy
eQTLs	1:200875897	0.995029	1:200880978	rs296520	C/T	NA	C1orf106;ENSG00000163362.6	ENSG00000163362.6	protein_coding	slope=-0.394977	Pvalue=8.23026e-15	Qvalue=1.956e-09	cis	29022597	https://www.gtexportal.org/	NA	European|AfricanAmerican|Asian	517	Skin	Skin_Not_Sun_Exposed_Suprapubic	NA	Healthy
eQTLs	1:200875897	0.995029	1:200880978	rs296520	C/T	NA	C1orf106;ENSG00000163362.6	ENSG00000163362.6	protein_coding	slope=-0.263968	Pvalue=1.17714e-16	Qvalue=1.54843e-11	cis	29022597	https://www.gtexportal.org/	NA	European|AfricanAmerican|Asian	605	Skin	Skin_Sun_Exposed_Lower_leg	NA	Healthy
eQTLs	1:200875897	0.90551	1:200881392	rs10800746	C/T	NA	C1orf106;ENSG00000163362.6	ENSG00000163362.6	protein_coding	slope=0.336669	Pvalue=2.07904e-11	Qvalue=6.22065e-07	cis	29022597	https://www.gtexportal.org/	NA	European|AfricanAmerican|Asian	497	Esophagus	Esophagus_Mucosa	NA	Healthy
eQTLs	1:200875897	0.90551	1:200881392	rs10800746	C/T	T	C1orf106;ENSG00000163362.6	ENSG00000163362.6	protein_coding	slope=0.262196	Pvalue=6.0814e-17	Qvalue=2.93063e-12	cis	NA	https://www.gtexportal.org/	NA	White,AfricanAmerican,AmericanIndian;Asian;Unknown	497	Esophagus	Esophagus_Mucosa	NA	Healthy
eQTLs	1:200875897	0.994981	1:200881595	rs7522462	G/A	A	C1orf106;ENSG00000163362.6	ENSG00000163362.6	protein_coding	slope=0.373359	Pvalue=1.69093e-26	Qvalue=5.67542e-21	cis	NA	https://www.gtexportal.org/	NA	White,AfricanAmerican,AmericanIndian;Asian;Unknown	517	Skin	Skin_Not_Sun_Exposed_Suprapubic	NA	Healthy
eQTLs	1:200875897	0.994981	1:200881595	rs7522462	G/A	A	MROH3P;ENSG00000233217.2	ENSG00000233217.1	pseudogene	slope=0.186536	Pvalue=1.06481e-05	Qvalue=0.0167969	cis	NA	https://www.gtexportal.org/	NA	White,AfricanAmerican,AmericanIndian;Asian;Unknown	322	Male_reproductive_system	Testis	NA	Healthy
eQTLs	1:200875897	0.994981	1:200881595	rs7522462	G/A	A	C1orf106;ENSG00000163362.10	ENSG00000163362.6	protein_coding	slope=0.330922	Pvalue=4.17102e-40	Qvalue=1.64248e-33	cis	NA	https://www.gtexportal.org/	NA	White,AfricanAmerican,AmericanIndian;Asian;Unknown	517	Skin	Skin_Not_Sun_Exposed_Suprapubic	NA	Healthy
eQTLs	1:200875897	0.994981	1:200881595	NA	A/G	A	ELOVL4;ENSG00000118402	ENSG00000118402.5	protein_coding	Zscore=-8.6605	Pvalue=4.6929e-18	FDR=0	trans_differentChrom	NA	https://eqtlgen.org/	https://www.biorxiv.org/content/10.1101/134551v1	Multipop	31684	Blood	WholeBlood	NA	Healthy
eQTLs	1:200875897	0.843302	1:200884985	rs905634	C/T	NA	MROH3P;ENSG00000233217.1	ENSG00000233217.1	pseudogene	slope=-0.80254	Pvalue=8.95258e-12	Qvalue=1.78105e-06	cis	29022597	https://www.gtexportal.org/	NA	European|AfricanAmerican|Asian	213	Blood_Vessel	Artery_Coronary	NA	Healthy
eQTLs	1:200875897	0.843302	1:200884985	rs905634	C/T	T	MROH3P;ENSG00000233217.1	ENSG00000233217.1	pseudogene	slope=-0.786161	Pvalue=7.03635e-17	Qvalue=1.41896e-11	cis	NA	https://www.gtexportal.org/	NA	White,AfricanAmerican,AmericanIndian;Asian;Unknown	213	Blood_Vessel	Artery_Coronary	NA	Healthy
eQTLs	1:200875897	0.843302	1:200884985	rs905634	C/T	T	MROH3P;ENSG00000233217.1	ENSG00000233217.1	pseudogene	slope=-0.714606	Pvalue=1.96869e-24	Qvalue=5.46166e-19	cis	NA	https://www.gtexportal.org/	NA	White,AfricanAmerican,AmericanIndian;Asian;Unknown	387	Blood_Vessel	Artery_Aorta	NA	Healthy
eQTLs	1:200875897	0.843302	1:200884985	rs905634	C/T	T	C1orf106;ENSG00000163362.10	ENSG00000163362.6	protein_coding	slope=-0.36171	Pvalue=1.23035e-05	Qvalue=0.0480795	cis	NA	https://www.gtexportal.org/	NA	White,AfricanAmerican,AmericanIndian;Asian;Unknown	213	Blood_Vessel	Artery_Coronary	NA	Healthy
eQTLs	1:200875897	0.843302	1:200884985	rs905634	C/T	T	MROH3P;ENSG00000233217.2	ENSG00000233217.1	pseudogene	slope=-0.708596	Pvalue=5.88471e-20	Qvalue=2.48403e-14	cis	NA	https://www.gtexportal.org/	NA	White,AfricanAmerican,AmericanIndian;Asian;Unknown	213	Blood_Vessel	Artery_Coronary	NA	Healthy
eQTLs	1:200875897	0.843302	1:200884985	rs905634	C/T	T	MROH3P;ENSG00000233217.2	ENSG00000233217.1	pseudogene	slope=-0.733849	Pvalue=1.34033e-38	Qvalue=2.08567e-32	cis	NA	https://www.gtexportal.org/	NA	White,AfricanAmerican,AmericanIndian;Asian;Unknown	387	Blood_Vessel	Artery_Aorta	NA	Healthy
eQTLs	1:200875897	0.868897	1:200890692	rs296545	A/G	A	GPR25;ENSG00000170128	ENSG00000170128.2	protein_coding	Zscore=16.0689	Pvalue=4.2218E-58	FDR=0.0	cis	NA	https://eqtlgen.org/	https://www.biorxiv.org/content/10.1101/134551v1	Multipop	31684	Blood	WholeBlood	NA	Healthy
eQTLs	1:200875897	0.868897	1:200890692	rs296545	A/G	G	C1orf106;ENSG00000163362.6	ENSG00000163362.6	protein_coding	slope=-0.226292	Pvalue=5.80632e-24	Qvalue=1.27466e-18	cis	NA	https://www.gtexportal.org/	NA	White,AfricanAmerican,AmericanIndian;Asian;Unknown	605	Skin	Skin_Sun_Exposed_Lower_leg	NA	Healthy
eQTLs	1:200875897	0.868897	1:200890692	rs296545	A/G	G	C1orf106;ENSG00000163362.10	ENSG00000163362.6	protein_coding	slope=-0.219442	Pvalue=1.61443e-35	Qvalue=8.01713e-30	cis	NA	https://www.gtexportal.org/	NA	White,AfricanAmerican,AmericanIndian;Asian;Unknown	605	Skin	Skin_Sun_Exposed_Lower_leg	NA	Healthy
eQTLs	1:200875897	0.868897	1:200894935	rs11589638	G/A	A	KIF21B	ENSG00000116852.10	protein_coding	Beta=0.14	Pvalue= 9.16e-06	NA	cis	29036324	http://gong_lab.hzau.edu.cn/PancanQTL	NA	Multipop	527	Kidney	Kidney_renal_clear_cell_carcinoma	NA	tumor_KIRC
eQTLs	1:200875897	0.838661	1:200912727	rs10920074	G/T	T	NAV1;ENSG00000134369.15	ENSG00000134369.11	protein_coding	slope=-0.275192	Pvalue=4.51525e-06	Qvalue=0.0118376	cis	NA	https://www.gtexportal.org/	NA	White,AfricanAmerican,AmericanIndian;Asian;Unknown	227	Spleen	Spleen	NA	Healthy
eQTLs	1:200875897	0.820089	1:200929482	rs6427868	A/G	G	C1orf106;ENSG00000163362.10	ENSG00000163362.6	protein_coding	slope=0.344283	Pvalue=6.85591e-07	Qvalue=0.00724525	cis	NA	https://www.gtexportal.org/	NA	White,AfricanAmerican,AmericanIndian;Asian;Unknown	144	Salivary_Gland	Minor_Salivary_Gland	NA	Healthy
eQTLs	1:200875897	0.789354	1:200935866	rs11584383	T/C	C	CACNA1S;ENSG00000081248	ENSG00000081248.6	protein_coding	ZScore=6.2482467	Pvalue=4.15E-10	Qvalue=0	cis	27918533	NA	NA	Dutch	670	Blood	Whole_Blood	NA	Healthy
eQTLs	1:200875897	0.852169	1:200939642	rs3208703	C/T	NA	MROH3P;ENSG00000233217.1	ENSG00000233217.1	pseudogene	slope=-0.663625	Pvalue=1.27755e-14	Qvalue=1.70026e-09	cis	29022597	https://www.gtexportal.org/	NA	European|AfricanAmerican|Asian	387	Blood_Vessel	Artery_Aorta	NA	Healthy
eQTLs	1:200875897	0.767477	1:200944840	rs296563	T/G	NA	C1orf106;ENSG00000163362.6	ENSG00000163362.6	protein_coding	slope=0.328193	Pvalue=4.65806e-06	Qvalue=0.0202717	cis	29022597	https://www.gtexportal.org/	NA	European|AfricanAmerican|Asian	387	Blood_Vessel	Artery_Aorta	NA	Healthy
eQTLs	1:200875897	0.767477	1:200960307	rs2297909	G/A	NA	KIF21B;204411_at	ENSG00000116852.10	protein_coding	NA	Pvalue=3.10E-05	Qvalue=0.0078592125	cis	21949713	NA	NA	Caucasian	131	Sputum	Sputum	NA	COPD
eQTLs	1:200875897	0.838885	1:200963825	rs12126806	C/T	T	KIF21B;ENSG00000116852.9	ENSG00000116852.10	protein_coding	Beta=0.4248	Pvalue=8.518e-05	FDR=2.984e-02	cis	27863251	https://www.blueprint-epigenome.eu/	NA	European	194	Blood	Monocytes	NA	Healthy
eQTLs	1:200875897	0.826278	1:200984480	rs12122721	G/A	A	RP11-168O16.2;ENSG00000234132	ENSG00000234132.1	antisense	ZScore=7.0655622	Pvalue=1.60E-12	Qvalue=0	cis	27918533	NA	NA	Dutch	670	Blood	Whole_Blood	NA	Healthy
eQTLs	1:200881595	1	1:200881595	rs7522462	G/A	A	C1orf106;ENSG00000163362.6	ENSG00000163362.6	protein_coding	slope=0.373359	Pvalue=1.69093e-26	Qvalue=5.67542e-21	cis	NA	https://www.gtexportal.org/	NA	White,AfricanAmerican,AmericanIndian;Asian;Unknown	517	Skin	Skin_Not_Sun_Exposed_Suprapubic	NA	Healthy
eQTLs	1:200881595	1	1:200881595	rs7522462	G/A	A	MROH3P;ENSG00000233217.2	ENSG00000233217.1	pseudogene	slope=0.186536	Pvalue=1.06481e-05	Qvalue=0.0167969	cis	NA	https://www.gtexportal.org/	NA	White,AfricanAmerican,AmericanIndian;Asian;Unknown	322	Male_reproductive_system	Testis	NA	Healthy
eQTLs	1:200881595	1	1:200881595	rs7522462	G/A	A	C1orf106;ENSG00000163362.10	ENSG00000163362.6	protein_coding	slope=0.330922	Pvalue=4.17102e-40	Qvalue=1.64248e-33	cis	NA	https://www.gtexportal.org/	NA	White,AfricanAmerican,AmericanIndian;Asian;Unknown	517	Skin	Skin_Not_Sun_Exposed_Suprapubic	NA	Healthy
eQTLs	1:200881595	1	1:200881595	NA	A/G	A	ELOVL4;ENSG00000118402	ENSG00000118402.5	protein_coding	Zscore=-8.6605	Pvalue=4.6929e-18	FDR=0	trans_differentChrom	NA	https://eqtlgen.org/	https://www.biorxiv.org/content/10.1101/134551v1	Multipop	31684	Blood	WholeBlood	NA	Healthy
eQTLs	1:200881595	0.990028	1:200874229	rs35730213	G/C	C	GPR25;ENSG00000170128	ENSG00000170128.2	protein_coding	ZScore=14.1426219	Pvalue=2.07E-45	Qvalue=0	cis	27918533	NA	NA	Dutch	670	Blood	Whole_Blood	NA	Healthy
eQTLs	1:200881595	0.994981	1:200877562	NA	NA	NA	GPR25	ENSG00000170128.2	protein_coding	NA	Pvalue=1.04496e-43	NA	cis	24092820	NA	NA	European_Ancestry	922	Blood	Whole_Blood	NA	Healthy_Depression
eQTLs	1:200881595	0.994981	1:200877850	rs41299637	G/T	G	B3GALT2;ENSG00000162630	ENSG00000162630.5	protein_coding	Zscore=-6.1256	Pvalue=9.0343e-10	FDR=3.35401643468053e-05	trans_sameChrom	NA	https://eqtlgen.org/	https://www.biorxiv.org/content/10.1101/134551v1	Multipop	31684	Blood	WholeBlood	NA	Healthy
eQTLs	1:200881595	0.989953	1:200878727	rs12131796	G/A	A	GPR25;ENSG00000170128.4	ENSG00000170128.2	protein_coding	slope=0.239229	Pvalue=1.7449e-10	Qvalue=1.09679e-06	cis	NA	https://www.gtexportal.org/	NA	White,AfricanAmerican,AmericanIndian;Asian;Unknown	670	Blood	Whole_Blood	NA	Healthy
eQTLs	1:200881595	0.990028	1:200880978	rs296520	C/T	NA	C1orf106;ENSG00000163362.6	ENSG00000163362.6	protein_coding	slope=-0.394977	Pvalue=8.23026e-15	Qvalue=1.956e-09	cis	29022597	https://www.gtexportal.org/	NA	European|AfricanAmerican|Asian	517	Skin	Skin_Not_Sun_Exposed_Suprapubic	NA	Healthy
eQTLs	1:200881595	0.990028	1:200880978	rs296520	C/T	NA	C1orf106;ENSG00000163362.6	ENSG00000163362.6	protein_coding	slope=-0.263968	Pvalue=1.17714e-16	Qvalue=1.54843e-11	cis	29022597	https://www.gtexportal.org/	NA	European|AfricanAmerican|Asian	605	Skin	Skin_Sun_Exposed_Lower_leg	NA	Healthy
eQTLs	1:200881595	0.909919	1:200881392	rs10800746	C/T	NA	C1orf106;ENSG00000163362.6	ENSG00000163362.6	protein_coding	slope=0.336669	Pvalue=2.07904e-11	Qvalue=6.22065e-07	cis	29022597	https://www.gtexportal.org/	NA	European|AfricanAmerican|Asian	497	Esophagus	Esophagus_Mucosa	NA	Healthy
eQTLs	1:200881595	0.909919	1:200881392	rs10800746	C/T	T	C1orf106;ENSG00000163362.6	ENSG00000163362.6	protein_coding	slope=0.262196	Pvalue=6.0814e-17	Qvalue=2.93063e-12	cis	NA	https://www.gtexportal.org/	NA	White,AfricanAmerican,AmericanIndian;Asian;Unknown	497	Esophagus	Esophagus_Mucosa	NA	Healthy
eQTLs	1:200881595	0.84742	1:200884985	rs905634	C/T	NA	MROH3P;ENSG00000233217.1	ENSG00000233217.1	pseudogene	slope=-0.80254	Pvalue=8.95258e-12	Qvalue=1.78105e-06	cis	29022597	https://www.gtexportal.org/	NA	European|AfricanAmerican|Asian	213	Blood_Vessel	Artery_Coronary	NA	Healthy
eQTLs	1:200881595	0.84742	1:200884985	rs905634	C/T	T	MROH3P;ENSG00000233217.1	ENSG00000233217.1	pseudogene	slope=-0.786161	Pvalue=7.03635e-17	Qvalue=1.41896e-11	cis	NA	https://www.gtexportal.org/	NA	White,AfricanAmerican,AmericanIndian;Asian;Unknown	213	Blood_Vessel	Artery_Coronary	NA	Healthy
eQTLs	1:200881595	0.84742	1:200884985	rs905634	C/T	T	MROH3P;ENSG00000233217.1	ENSG00000233217.1	pseudogene	slope=-0.714606	Pvalue=1.96869e-24	Qvalue=5.46166e-19	cis	NA	https://www.gtexportal.org/	NA	White,AfricanAmerican,AmericanIndian;Asian;Unknown	387	Blood_Vessel	Artery_Aorta	NA	Healthy
eQTLs	1:200881595	0.84742	1:200884985	rs905634	C/T	T	C1orf106;ENSG00000163362.10	ENSG00000163362.6	protein_coding	slope=-0.36171	Pvalue=1.23035e-05	Qvalue=0.0480795	cis	NA	https://www.gtexportal.org/	NA	White,AfricanAmerican,AmericanIndian;Asian;Unknown	213	Blood_Vessel	Artery_Coronary	NA	Healthy
eQTLs	1:200881595	0.84742	1:200884985	rs905634	C/T	T	MROH3P;ENSG00000233217.2	ENSG00000233217.1	pseudogene	slope=-0.708596	Pvalue=5.88471e-20	Qvalue=2.48403e-14	cis	NA	https://www.gtexportal.org/	NA	White,AfricanAmerican,AmericanIndian;Asian;Unknown	213	Blood_Vessel	Artery_Coronary	NA	Healthy
eQTLs	1:200881595	0.84742	1:200884985	rs905634	C/T	T	MROH3P;ENSG00000233217.2	ENSG00000233217.1	pseudogene	slope=-0.733849	Pvalue=1.34033e-38	Qvalue=2.08567e-32	cis	NA	https://www.gtexportal.org/	NA	White,AfricanAmerican,AmericanIndian;Asian;Unknown	387	Blood_Vessel	Artery_Aorta	NA	Healthy
eQTLs	1:200881595	0.873076	1:200890692	rs296545	A/G	A	GPR25;ENSG00000170128	ENSG00000170128.2	protein_coding	Zscore=16.0689	Pvalue=4.2218E-58	FDR=0.0	cis	NA	https://eqtlgen.org/	https://www.biorxiv.org/content/10.1101/134551v1	Multipop	31684	Blood	WholeBlood	NA	Healthy
eQTLs	1:200881595	0.873076	1:200890692	rs296545	A/G	G	C1orf106;ENSG00000163362.6	ENSG00000163362.6	protein_coding	slope=-0.226292	Pvalue=5.80632e-24	Qvalue=1.27466e-18	cis	NA	https://www.gtexportal.org/	NA	White,AfricanAmerican,AmericanIndian;Asian;Unknown	605	Skin	Skin_Sun_Exposed_Lower_leg	NA	Healthy
eQTLs	1:200881595	0.873076	1:200890692	rs296545	A/G	G	C1orf106;ENSG00000163362.10	ENSG00000163362.6	protein_coding	slope=-0.219442	Pvalue=1.61443e-35	Qvalue=8.01713e-30	cis	NA	https://www.gtexportal.org/	NA	White,AfricanAmerican,AmericanIndian;Asian;Unknown	605	Skin	Skin_Sun_Exposed_Lower_leg	NA	Healthy
eQTLs	1:200881595	0.873076	1:200894935	rs11589638	G/A	A	KIF21B	ENSG00000116852.10	protein_coding	Beta=0.14	Pvalue= 9.16e-06	NA	cis	29036324	http://gong_lab.hzau.edu.cn/PancanQTL	NA	Multipop	527	Kidney	Kidney_renal_clear_cell_carcinoma	NA	tumor_KIRC
eQTLs	1:200881595	0.842663	1:200912727	rs10920074	G/T	T	NAV1;ENSG00000134369.15	ENSG00000134369.11	protein_coding	slope=-0.275192	Pvalue=4.51525e-06	Qvalue=0.0118376	cis	NA	https://www.gtexportal.org/	NA	White,AfricanAmerican,AmericanIndian;Asian;Unknown	227	Spleen	Spleen	NA	Healthy
eQTLs	1:200881595	0.824207	1:200929482	rs6427868	A/G	G	C1orf106;ENSG00000163362.10	ENSG00000163362.6	protein_coding	slope=0.344283	Pvalue=6.85591e-07	Qvalue=0.00724525	cis	NA	https://www.gtexportal.org/	NA	White,AfricanAmerican,AmericanIndian;Asian;Unknown	144	Salivary_Gland	Minor_Salivary_Gland	NA	Healthy
eQTLs	1:200881595	0.793326	1:200935866	rs11584383	T/C	C	CACNA1S;ENSG00000081248	ENSG00000081248.6	protein_coding	ZScore=6.2482467	Pvalue=4.15E-10	Qvalue=0	cis	27918533	NA	NA	Dutch	670	Blood	Whole_Blood	NA	Healthy
eQTLs	1:200881595	0.856567	1:200939642	rs3208703	C/T	NA	MROH3P;ENSG00000233217.1	ENSG00000233217.1	pseudogene	slope=-0.663625	Pvalue=1.27755e-14	Qvalue=1.70026e-09	cis	29022597	https://www.gtexportal.org/	NA	European|AfricanAmerican|Asian	387	Blood_Vessel	Artery_Aorta	NA	Healthy
eQTLs	1:200881595	0.771136	1:200944840	rs296563	T/G	NA	C1orf106;ENSG00000163362.6	ENSG00000163362.6	protein_coding	slope=0.328193	Pvalue=4.65806e-06	Qvalue=0.0202717	cis	29022597	https://www.gtexportal.org/	NA	European|AfricanAmerican|Asian	387	Blood_Vessel	Artery_Aorta	NA	Healthy
eQTLs	1:200881595	0.771136	1:200960307	rs2297909	G/A	NA	KIF21B;204411_at	ENSG00000116852.10	protein_coding	NA	Pvalue=3.10E-05	Qvalue=0.0078592125	cis	21949713	NA	NA	Caucasian	131	Sputum	Sputum	NA	COPD
eQTLs	1:200881595	0.843195	1:200963825	rs12126806	C/T	T	KIF21B;ENSG00000116852.9	ENSG00000116852.10	protein_coding	Beta=0.4248	Pvalue=8.518e-05	FDR=2.984e-02	cis	27863251	https://www.blueprint-epigenome.eu/	NA	European	194	Blood	Monocytes	NA	Healthy
eQTLs	1:200881595	0.830517	1:200984480	rs12122721	G/A	A	RP11-168O16.2;ENSG00000234132	ENSG00000234132.1	antisense	ZScore=7.0655622	Pvalue=1.60E-12	Qvalue=0	cis	27918533	NA	NA	Dutch	670	Blood	Whole_Blood	NA	Healthy
eQTLs	1:203260500	1	1:203260500	NA	C/T	T	BTG2;1010487	ENSG00000159388.5	protein_coding	Zscore=-27.297647046585247	Pvalue=4.52919721911201E-164	Qvalue=0.0	cis	24013639	https://genenetwork.nl/bloodeqtlbrowser/	NA	NA	5311	Blood	Whole_Blood	NA	Healthy
eQTLs	1:203260500	1	1:203260500	rs4543864	T/C	C	BTG2;ENSG00000159388.5	ENSG00000159388.5	protein_coding	slope=-0.133589	Pvalue=4.91985e-05	Qvalue=0.0430349	cis	NA	https://www.gtexportal.org/	NA	White,AfricanAmerican,AmericanIndian;Asian;Unknown	517	Skin	Skin_Not_Sun_Exposed_Suprapubic	NA	Healthy
eQTLs	1:203260500	0.917788	1:203243175	rs2252183	T/G	G	RP11-134P9.3;ENSG00000231507.1	ENSG00000231507.1	lincRNA	slope=0.309493	Pvalue=1.50471e-05	Qvalue=0.0237368	cis	NA	https://www.gtexportal.org/	NA	White,AfricanAmerican,AmericanIndian;Asian;Unknown	581	Adipose_Tissue	Adipose_Subcutaneous	NA	Healthy
eQTLs	1:203260500	0.917788	1:203243175	rs2252183	T/G	G	LINC01353;ENSG00000231507.1	NA	NA	slope=0.251552	Pvalue=2.2485e-11	Qvalue=1.43134e-07	NA	NA	https://www.gtexportal.org/	NA	White,AfricanAmerican,AmericanIndian;Asian;Unknown	706	Muscle	Muscle_Skeletal	NA	Healthy
eQTLs	1:203260500	0.917788	1:203243175	rs2252183	T/G	T	RP11-134P9.3;ENSG00000231507	ENSG00000231507.1	lincRNA	ZScore=-8.8063162	Pvalue=1.29E-18	Qvalue=0	cis	27918533	NA	NA	Dutch	670	Blood	Whole_Blood	NA	Healthy
eQTLs	1:203260500	0.878642	1:203248441	rs2486934	G/T	NA	RP11-134P9.3;ENSG00000231507.1	ENSG00000231507.1	lincRNA	slope=-0.52201	Pvalue=1.01847e-06	Qvalue=0.0130076	cis	29022597	https://www.gtexportal.org/	NA	European|AfricanAmerican|Asian	147	Blood	Cells_EBV-transformed_lymphocytes	NA	Healthy
eQTLs	1:203260500	0.878642	1:203248441	rs2486934	G/T	T	RP11-134P9.3;ENSG00000231507.1	ENSG00000231507.1	lincRNA	slope=-0.461149	Pvalue=5.66717e-06	Qvalue=0.0369253	cis	NA	https://www.gtexportal.org/	NA	White,AfricanAmerican,AmericanIndian;Asian;Unknown	147	Blood	Cells_EBV-transformed_lymphocytes	NA	Healthy
eQTLs	1:203260500	0.878642	1:203248441	rs2486934	G/T	T	LINC01353;ENSG00000231507.1	NA	NA	slope=-0.453533	Pvalue=1.25856e-06	Qvalue=0.0100104	NA	NA	https://www.gtexportal.org/	NA	White,AfricanAmerican,AmericanIndian;Asian;Unknown	147	Blood	Cells_EBV-transformed_lymphocytes	NA	Healthy
eQTLs	1:203260500	0.99604	1:203249037	rs2494274	G/A	A	RP11-134P9.3;ENSG00000231507.1	ENSG00000231507.1	lincRNA	slope=0.273963	Pvalue=2.63767e-08	Qvalue=0.000101707	cis	NA	https://www.gtexportal.org/	NA	White,AfricanAmerican,AmericanIndian;Asian;Unknown	706	Muscle	Muscle_Skeletal	NA	Healthy
eQTLs	1:203260500	0.99604	1:203249037	rs2494274	G/A	A	BTG2;ENSG00000159388.5	ENSG00000159388.5	protein_coding	slope=0.159809	Pvalue=8.419e-12	Qvalue=7.33103e-08	cis	NA	https://www.gtexportal.org/	NA	White,AfricanAmerican,AmericanIndian;Asian;Unknown	670	Blood	Whole_Blood	NA	Healthy
eQTLs	1:203260500	0.99604	1:203249037	rs2494274	G/A	G	BTG2;ENSG00000159388	ENSG00000159388.5	protein_coding	ZScore=-25.7962089	Pvalue=9.73E-147	Qvalue=0	cis	27918533	NA	NA	Dutch	670	Blood	Whole_Blood	NA	Healthy
eQTLs	1:203260500	0.796729	1:203254173	NA	NA	NA	RP11-134P9.3;ENSG00000231507.1	ENSG00000231507.1	lincRNA	r=-0.255890189092248	Pvalue=5.49487721200856e-07	Qvalue=NA	cis	24037378	NA	NA	EUR	373	Blood	LCLs	NA	Healthy
eQTLs	1:203260500	0.99604	1:203255493	rs2486942	T/A	A	LINC01353;ENSG00000231507.1	NA	NA	slope=0.274203	Pvalue=1.099e-06	Qvalue=0.00163592	NA	NA	https://www.gtexportal.org/	NA	White,AfricanAmerican,AmericanIndian;Asian;Unknown	581	Adipose_Tissue	Adipose_Subcutaneous	NA	Healthy
eQTLs	1:203260500	0.99604	1:203256634	rs4971220	G/T	G	BTG2;ENSG00000159388.5	ENSG00000159388.5	protein_coding	Beta=0.331	Pvalue=2.031e-08	NA	cis	28394350	NA	NA	Sardinian	606	Blood	Leukocytes	NA	Healthy
eQTLs	1:203260500	0.99604	1:203256800	NA	NA	NA	BTG2	ENSG00000159388.5	protein_coding	NA	Pvalue=5.76103e-96	NA	cis	24092820	NA	NA	European_Ancestry	922	Blood	Whole_Blood	NA	Healthy_Depression
eQTLs	1:203260500	0.99604	1:203256800	rs4971226	T/G	T	BTG2;ENSG00000159388	ENSG00000159388.5	protein_coding	Zscore=-52.4358	Pvalue=3.2717E-310	FDR=0.0	cis	NA	https://eqtlgen.org/	https://www.biorxiv.org/content/10.1101/134551v1	Multipop	31684	Blood	WholeBlood	NA	Healthy
eQTLs	1:203260500	0.99604	1:203256800	NA	NA	NA	BTG2;1010487	ENSG00000159388.5	protein_coding	Tstat=3.972524496	Pvalue=9.99E-05	Qvalue=0.011673093	cis	24604202	NA	NA	European	261	Blood	Monocytes	Lps2Hrs	Healthy
eQTLs	1:203260500	0.99604	1:203256800	NA	NA	NA	BTG2;1010487	ENSG00000159388.5	protein_coding	Tstat=5.252882343	Pvalue=3.54E-07	Qvalue=6.97E-05	cis	24604202	NA	NA	European	261	Blood	Monocytes	Lps2Hrs	Healthy
eQTLs	1:203260500	0.99604	1:203256800	NA	NA	NA	BTG2;1010487	ENSG00000159388.5	protein_coding	Tstat=-6.154634276	Pvalue=4.17E-09	Qvalue=1.29E-06	cis	24604202	NA	NA	European	322	Blood	Monocytes	Lps24Hrs	Healthy
eQTLs	1:203260500	0.99604	1:203256800	NA	NA	NA	BTG2;1010487	ENSG00000159388.5	protein_coding	Tstat=-9.3405998	Pvalue=3.11E-18	Qvalue=1.78E-15	cis	24604202	NA	NA	European	322	Blood	Monocytes	Lps24Hrs	Healthy
eQTLs	1:203260500	0.99604	1:203256800	NA	NA	NA	BTG2;1010487	ENSG00000159388.5	protein_coding	Tstat=-9.462268001	Pvalue=9.75E-18	Qvalue=8.48E-15	cis	24604202	NA	NA	European	367	Blood	Monocytes	Ifn	Healthy
eQTLs	1:203260500	0.99604	1:203256800	NA	NA	NA	BTG2;1010487	ENSG00000159388.5	protein_coding	Tstat=-13.49063068	Pvalue=3.04E-33	Qvalue=3.56E-30	cis	24604202	NA	NA	European	367	Blood	Monocytes	Ifn	Healthy
eQTLs	1:203260500	0.99604	1:203256800	NA	NA	NA	BTG2;1010487	ENSG00000159388.5	protein_coding	Tstat=-4.243188451	Pvalue=2.79E-05	Qvalue=0.002082294	cis	24604202	NA	NA	European	414	Blood	Monocytes	NA	Healthy
eQTLs	1:203260500	0.99604	1:203256800	NA	C/A	A	BTG2;1010487	ENSG00000159388.5	protein_coding	R=-0.37|-0.41	Pvalue=4.7E-51	Qvalue=NA	cis	21829388	NA	NA	UK|Dutch	1469	Blood	Whole_Blood	NA	Healthy_UC_IBD_CeliacDisease_COPD_ALS
eQTLs	1:203260500	0.99604	1:203256800	rs4971226	T/G	T	RP11-134P9.1;ENSG00000233791	ENSG00000233791.1	lincRNA	ZScore=-8.3442246	Pvalue=7.16E-17	Qvalue=0	cis	27918533	NA	NA	Dutch	670	Blood	Whole_Blood	NA	Healthy
eQTLs	1:203260500	0.99604	1:203257719	rs4971211	C/T	NA	BTG2;ENSG00000159388.5	ENSG00000159388.5	protein_coding	slope=-0.169741	Pvalue=1.14149e-05	Qvalue=0.0436472	cis	29022597	https://www.gtexportal.org/	NA	European|AfricanAmerican|Asian	670	Blood	Whole_Blood	NA	Healthy
eQTLs	1:203260500	0.854257	1:203258685	rs4615902	G/C	C	BTG2;ENSG00000159388.5	ENSG00000159388.5	protein_coding	Beta=0.594	Pvalue=1.992e-09	FDR=1.904e-06	cis	27863251	https://www.blueprint-epigenome.eu/	NA	European	192	Blood	Neutrophils	NA	Healthy
eQTLs	1:203260500	0.856057	1:203263044	rs4246550	C/G	G	CHIT1;ENSG00000133063.15	ENSG00000133063.11	protein_coding	slope=0.158007	Pvalue=4.00877e-05	Qvalue=0.034889	cis	NA	https://www.gtexportal.org/	NA	White,AfricanAmerican,AmericanIndian;Asian;Unknown	706	Muscle	Muscle_Skeletal	NA	Healthy
eQTLs	1:203260500	0.794406	1:203264601	rs6690196	C/T	T	ZC3H11A	ENSG00000058673.11	protein_coding	Beta=-0.12	Pvalue= 2.74e-04	NA	cis	29036324	http://gong_lab.hzau.edu.cn/PancanQTL	NA	Multipop	527	Kidney	Kidney_renal_clear_cell_carcinoma	NA	tumor_KIRC
eQTLs	1:207866152	0.78612	1:207867176	rs11118387	G/A	A	CD46;ENSG00000117335.19	ENSG00000117335.14	protein_coding	slope=0.0998653	Pvalue=2.0108e-07	Qvalue=0.000320544	cis	NA	https://www.gtexportal.org/	NA	White,AfricanAmerican,AmericanIndian;Asian;Unknown	483	Cells_Transformed_fibroblasts	Cells_Cultured_fibroblasts	NA	Healthy
eQTLs	1:212877776	1	1:212877776	rs9308424	G/A	A	BATF3;ENSG00000123685.4	ENSG00000123685.4	protein_coding	Beta=-0.5507	Pvalue=3.379e-08	FDR=1.166e-05	cis	27863251	https://www.blueprint-epigenome.eu/	NA	European	192	Blood	Neutrophils	NA	Healthy
eQTLs	1:2501222	1	1:2501222	rs10797431	G/T	T	FAM213B;ENSG00000157870.10	ENSG00000157870.10	protein_coding	slope=-0.165454	Pvalue=9.12547e-07	Qvalue=0.00348837	cis	NA	https://www.gtexportal.org/	NA	White,AfricanAmerican,AmericanIndian;Asian;Unknown	300	Connective_Tissue	Cells_Transformed_fibroblasts	NA	Healthy
eQTLs	1:2501222	1	1:2501222	rs10797431	G/T	T	FAM213B;ENSG00000157870.14	ENSG00000157870.10	protein_coding	slope=-0.144447	Pvalue=1.26133e-10	Qvalue=7.21761e-07	cis	NA	https://www.gtexportal.org/	NA	White,AfricanAmerican,AmericanIndian;Asian;Unknown	483	Cells_Transformed_fibroblasts	Cells_Cultured_fibroblasts	NA	Healthy
eQTLs	1:2501222	0.897499	1:2507415	NA	NA	NA	MMEL1	ENSG00000142606.11	protein_coding	NA	Pvalue=4.94E-13	Qvalue=1.04E-08	cis	23474282	NA	NA	White|Asian|Black-153|18|2	173	Small_Intestine	Ileum	NA	Ulcerative_colitis_or_Familial_adenomatous_polyposis
eQTLs	1:2501222	0.897499	1:2507415	NA	NA	NA	MMEL1	ENSG00000142606.11	protein_coding	NA	Pvalue=4.94E-13	Qvalue=8.98E-10	cis	23474282	NA	NA	White|Asian|Black-153|18|2	173	Small_Intestine	Ileum	NA	Ulcerative_colitis_or_Familial_adenomatous_polyposis
eQTLs	1:2501222	0.897499	1:2507415	NA	G/T	T	MMEL1;ENSG00000142606.11	ENSG00000142606.11	protein_coding	slope=-0.274049	Pvalue=2.87445e-07	Qvalue=0.00144599	cis	NA	https://www.gtexportal.org/	NA	White,AfricanAmerican,AmericanIndian;Asian;Unknown	581	Adipose_Tissue	Adipose_Subcutaneous	NA	Healthy
eQTLs	1:2501222	0.897499	1:2507415	NA	G/T	T	RP3-395M20.9;ENSG00000228037.1	ENSG00000228037.1	antisense	slope=0.243139	Pvalue=1.05311e-05	Qvalue=0.02744	cis	NA	https://www.gtexportal.org/	NA	White,AfricanAmerican,AmericanIndian;Asian;Unknown	581	Adipose_Tissue	Adipose_Subcutaneous	NA	Healthy
eQTLs	1:2501222	0.897499	1:2507415	NA	G/T	T	RP3-395M20.9;ENSG00000228037.1	ENSG00000228037.1	antisense	slope=0.228161	Pvalue=8.77577e-08	Qvalue=0.00026924	cis	NA	https://www.gtexportal.org/	NA	White,AfricanAmerican,AmericanIndian;Asian;Unknown	581	Adipose_Tissue	Adipose_Subcutaneous	NA	Healthy
eQTLs	1:2501222	0.897499	1:2507415	NA	G/T	T	TTC34;ENSG00000215912.12	ENSG00000215912.7	protein_coding	slope=0.255834	Pvalue=3.31653e-18	Qvalue=1.33003e-13	cis	NA	https://www.gtexportal.org/	NA	White,AfricanAmerican,AmericanIndian;Asian;Unknown	584	Blood_Vessel	Artery_Tibial	NA	Healthy
eQTLs	1:2501222	0.947166	1:2520302	rs6667564	T/C	NA	MMEL1;ENSG00000142606.11	ENSG00000142606.11	protein_coding	slope=-0.481957	Pvalue=3.81987e-08	Qvalue=0.00159113	cis	29022597	https://www.gtexportal.org/	NA	European|AfricanAmerican|Asian	194	Brain	Brain_Caudate_basal_ganglia	NA	Healthy
eQTLs	1:2501222	0.947166	1:2520302	rs6667564	T/C	NA	FAM213B;ENSG00000157870.10	ENSG00000157870.10	protein_coding	slope=-0.295396	Pvalue=9.79871e-09	Qvalue=0.000165712	cis	29022597	https://www.gtexportal.org/	NA	European|AfricanAmerican|Asian	515	Lung	Lung	NA	Healthy
eQTLs	1:2501222	0.947166	1:2520302	rs6667564	T/C	C	TNFRSF14;ENSG00000157873.13	ENSG00000157873.13	protein_coding	slope=0.237251	Pvalue=1.10929e-07	Qvalue=0.00170323	cis	NA	https://www.gtexportal.org/	NA	White,AfricanAmerican,AmericanIndian;Asian;Unknown	208	Liver	Liver	NA	Healthy
eQTLs	1:2501222	0.947166	1:2520302	rs6667564	T/C	C	LOC115110	NA	NA	Beta=-0.47	Pvalue=7.48e-06	NA	NA	29036324	http://gong_lab.hzau.edu.cn/PancanQTL	NA	Multipop	120	Thymus	Thymoma	NA	tumor_THYM
eQTLs	1:2501222	0.947166	1:2520500	rs6701238	G/A	NA	FAM213B;ENSG00000157870.10	ENSG00000157870.10	protein_coding	slope=-0.392393	Pvalue=3.04309e-06	Qvalue=0.0268099	cis	29022597	https://www.gtexportal.org/	NA	European|AfricanAmerican|Asian	209	Brain	Brain_Cerebellum	NA	Healthy
eQTLs	1:2501222	0.862164	1:2523212	rs876938	G/C	C	TTC34;ENSG00000215912.12	ENSG00000215912.7	protein_coding	slope=0.417152	Pvalue=1.81782e-13	Qvalue=2.9123e-09	cis	NA	https://www.gtexportal.org/	NA	White,AfricanAmerican,AmericanIndian;Asian;Unknown	209	Brain	Brain_Cerebellum	NA	Healthy
eQTLs	1:2501222	0.849976	1:2523706	rs867435	C/T	T	MMEL1	ENSG00000142606.11	protein_coding	Beta=-0.48	Pvalue= 7.02e-19	NA	cis	29036324	http://gong_lab.hzau.edu.cn/PancanQTL	NA	Multipop	494	Male_reproductive_system	Prostate_adenocarcinoma	NA	tumor_PRAD
eQTLs	1:2501222	0.849976	1:2523706	rs867435	C/T	T	MMEL1	ENSG00000142606.11	protein_coding	Beta=-0.22	Pvalue= 3.26e-06	NA	cis	29036324	http://gong_lab.hzau.edu.cn/PancanQTL	NA	Multipop	500	Lung	Lung_squamous_cell_carcinoma	NA	tumor_LUSC
eQTLs	1:2501222	0.853686	1:2523811	rs187786174	G/A	NA	TTC34;ENSG00000215912.7	ENSG00000215912.7	protein_coding	slope=0.349624	Pvalue=2.6589e-06	Qvalue=0.0141663	cis	29022597	https://www.gtexportal.org/	NA	European|AfricanAmerican|Asian	584	Blood_Vessel	Artery_Tibial	NA	Healthy
eQTLs	1:2501222	0.853686	1:2523969	rs184574713	C/A	A	MMEL1	ENSG00000142606.11	protein_coding	Beta=-0.23	Pvalue= 9.75e-10	NA	cis	29036324	http://gong_lab.hzau.edu.cn/PancanQTL	NA	Multipop	503	Thyroid	Thyroid_carcinoma	NA	tumor_THCA
eQTLs	1:2501222	0.849536	1:2523999	rs193231151	G/A	NA	MMEL1;ENSG00000142606.11	ENSG00000142606.11	protein_coding	slope=-0.745155	Pvalue=5.76296e-13	Qvalue=2.45442e-07	cis	29022597	https://www.gtexportal.org/	NA	European|AfricanAmerican|Asian	202	Brain	Brain_Nucleus_accumbens_basal_ganglia	NA	Healthy
eQTLs	1:2501222	0.849536	1:2523999	rs193231151	G/A	NA	MMEL1;ENSG00000142606.11	ENSG00000142606.11	protein_coding	slope=-0.71914	Pvalue=3.06292e-09	Qvalue=0.000216595	cis	29022597	https://www.gtexportal.org/	NA	European|AfricanAmerican|Asian	227	Spleen	Spleen	NA	Healthy
eQTLs	1:2501222	0.938578	1:2524457	rs745367	T/C	C	MMEL1;ENSG00000142606.11	ENSG00000142606.11	protein_coding	slope=-0.71237	Pvalue=1.79492e-15	Qvalue=2.14121e-10	cis	NA	https://www.gtexportal.org/	NA	White,AfricanAmerican,AmericanIndian;Asian;Unknown	202	Brain	Brain_Nucleus_accumbens_basal_ganglia	NA	Healthy
eQTLs	1:2501222	0.938578	1:2524457	rs745367	T/C	C	MMEL1;ENSG00000142606.15	ENSG00000142606.11	protein_coding	slope=-0.706066	Pvalue=3.74248e-24	Qvalue=2.3874e-18	cis	NA	https://www.gtexportal.org/	NA	White,AfricanAmerican,AmericanIndian;Asian;Unknown	202	Brain	Brain_Nucleus_accumbens_basal_ganglia	NA	Healthy
eQTLs	1:2501222	0.938578	1:2524457	rs745367	T/C	C	FAM213B;ENSG00000157870.14	ENSG00000157870.10	protein_coding	slope=-0.268356	Pvalue=2.10314e-16	Qvalue=5.6159e-12	cis	NA	https://www.gtexportal.org/	NA	White,AfricanAmerican,AmericanIndian;Asian;Unknown	515	Lung	Lung	NA	Healthy
eQTLs	1:2501222	0.854347	1:2524915	NA	NA	NA	MMEL1	ENSG00000142606.11	protein_coding	NA	Pvalue=2.21E-13	Qvalue=1.76E-09	cis	23474282	NA	NA	White|Asian|Black-153|18|2	173	Small_Intestine	Ileum	NA	Ulcerative_colitis_or_Familial_adenomatous_polyposis
eQTLs	1:2501222	0.854347	1:2524915	NA	NA	NA	MMEL1	ENSG00000142606.11	protein_coding	NA	Pvalue=2.21E-13	Qvalue=2.01E-10	cis	23474282	NA	NA	White|Asian|Black-153|18|2	173	Small_Intestine	Ileum	NA	Ulcerative_colitis_or_Familial_adenomatous_polyposis
eQTLs	1:2501222	0.854347	1:2524915	NA	NA	NA	MMEL1	ENSG00000142606.11	protein_coding	NA	Pvalue=1.10408e-76	NA	cis	24092820	NA	NA	European_Ancestry	922	Blood	Whole_Blood	NA	Healthy_Depression
eQTLs	1:2501222	0.854347	1:2524915	rs10752747	T/G	T	MMEL1;ENSG00000142606	ENSG00000142606.11	protein_coding	Zscore=-33.3215	Pvalue=1.8791E-243	FDR=0.0	cis	NA	https://eqtlgen.org/	https://www.biorxiv.org/content/10.1101/134551v1	Multipop	31684	Blood	WholeBlood	NA	Healthy
eQTLs	1:2501222	0.938578	1:2524943	rs3828154	G/A	A	MMEL1;ENSG00000142606.11	ENSG00000142606.11	protein_coding	slope=-0.719326	Pvalue=1.4313e-50	Qvalue=3.00247e-42	cis	NA	https://www.gtexportal.org/	NA	White,AfricanAmerican,AmericanIndian;Asian;Unknown	515	Lung	Lung	NA	Healthy
eQTLs	1:2501222	0.854347	1:2524966	rs3748819	C/T	T	MMEL1;ENSG00000142606	ENSG00000142606.11	protein_coding	ZScore=-22.8955964	Pvalue=5.14E-116	Qvalue=0	cis	27918533	NA	NA	Dutch	670	Blood	Whole_Blood	NA	Healthy
eQTLs	1:2501222	0.854347	1:2525660	rs3748818	G/A	A	MMEL1;ENSG00000142606.15	ENSG00000142606.11	protein_coding	slope=-0.521098	Pvalue=1.32355e-27	Qvalue=1.56252e-22	cis	NA	https://www.gtexportal.org/	NA	White,AfricanAmerican,AmericanIndian;Asian;Unknown	670	Blood	Whole_Blood	NA	Healthy
eQTLs	1:2501222	0.933998	1:2526746	NA	NA	NA	C1ORF93;4210133	ENSG00000157870.10	protein_coding	Tstat=-7.262922101	Pvalue=2.82E-12	Qvalue=6.40E-10	cis	24604202	NA	NA	European	367	Blood	Monocytes	Ifn	Healthy
eQTLs	1:2501222	0.933998	1:2526746	rs3748816	A/G	G	MMEL1;2070246	ENSG00000142606.11	protein_coding	R=-0.23|-0.27	Pvalue=5.3E-20	Qvalue=NA	cis	21829388	NA	NA	UK|Dutch	1469	Blood	Whole_Blood	NA	Healthy_UC_IBD_CeliacDisease_COPD_ALS
eQTLs	1:2501222	0.933998	1:2526746	rs3748816	A/G	NA	MMEL1	ENSG00000142606.11	protein_coding	NA	Family-based_association_Pvalue=0.000549541	NA	cis	20833654	NA	NA	European	200	Blood	CD4+_T-Cells	NA	Ashtma
eQTLs	1:2501222	0.933998	1:2526746	rs3748816	A/G	G	MMEL1;ENSG00000142606.11	ENSG00000142606.11	protein_coding	Beta=-0.8087	Pvalue=7.536e-17	FDR=4.410e-14	cis	27863251	https://www.blueprint-epigenome.eu/	NA	European	194	Blood	Monocytes	NA	Healthy
eQTLs	1:2501222	0.845877	1:2527678	rs2260976	A/G	G	MMEL1;ENSG00000142606.11	ENSG00000142606.11	protein_coding	Beta=0.5992	Pvalue=8.660e-08	FDR=6.533e-06	cis	27863251	https://www.blueprint-epigenome.eu/	NA	European	171	Blood	T-Cells	NA	Healthy
eQTLs	1:2501222	0.850019	1:2528133	rs2843401	T/C	C	MMEL1;ENSG00000142606.15	ENSG00000142606.11	protein_coding	slope=0.781678	Pvalue=3.49594e-27	Qvalue=2.50725e-21	cis	NA	https://www.gtexportal.org/	NA	White,AfricanAmerican,AmericanIndian;Asian;Unknown	227	Spleen	Spleen	NA	Healthy
eQTLs	1:2501222	0.934216	1:2531505	rs6681973	C/T	C	TTC34;ENSG00000215912	ENSG00000215912.7	protein_coding	ZScore=6.516349	Pvalue=7.21E-11	Qvalue=0	cis	27918533	NA	NA	Dutch	670	Blood	Whole_Blood	NA	Healthy
eQTLs	1:2501222	0.934216	1:2531505	rs6681973	C/T	T	MMEL1	ENSG00000142606.11	protein_coding	Beta=0.2	Pvalue= 4.77e-06	NA	cis	29036324	http://gong_lab.hzau.edu.cn/PancanQTL	NA	Multipop	408	Bladder	Bladder_Urothelial_Carcinoma	NA	tumor_BLCA
eQTLs	1:2501222	0.845781	1:2532123	rs141426426	TCAAACAAACAAA/T	T	MMEL1;ENSG00000142606.11	ENSG00000142606.11	protein_coding	slope=0.521765	Pvalue=1.10986e-14	Qvalue=3.32366e-10	cis	NA	https://www.gtexportal.org/	NA	White,AfricanAmerican,AmericanIndian;Asian;Unknown	670	Blood	Whole_Blood	NA	Healthy
eQTLs	1:2501222	0.850019	1:2532416	rs2985859	T/C	C	MMEL1	ENSG00000142606.11	protein_coding	Beta=0.27	Pvalue=3.93e-06	NA	cis	29036324	http://gong_lab.hzau.edu.cn/PancanQTL	NA	Multipop	150	Male_reproductive_system	Testicular_Germ_Cell_Tumors	NA	tumor_TGCT
eQTLs	1:2501222	0.850019	1:2532453	rs34791736	C/CT	NA	MMEL1;ENSG00000142606.11	ENSG00000142606.11	protein_coding	slope=0.769154	Pvalue=1.10119e-35	Qvalue=2.6518e-28	cis	29022597	https://www.gtexportal.org/	NA	European|AfricanAmerican|Asian	515	Lung	Lung	NA	Healthy
eQTLs	1:2501222	0.850019	1:2532624	rs2985857	C/T	T	TTC34;ENSG00000215912.12	ENSG00000215912.7	protein_coding	slope=-0.338003	Pvalue=5.51338e-09	Qvalue=7.21622e-05	cis	NA	https://www.gtexportal.org/	NA	White,AfricanAmerican,AmericanIndian;Asian;Unknown	202	Brain	Brain_Nucleus_accumbens_basal_ganglia	NA	Healthy
eQTLs	1:2501222	0.850019	1:2532624	rs2985857	C/T	T	MMEL1;ENSG00000142606.15	ENSG00000142606.11	protein_coding	slope=0.747163	Pvalue=8.15277e-69	Qvalue=2.24626e-59	cis	NA	https://www.gtexportal.org/	NA	White,AfricanAmerican,AmericanIndian;Asian;Unknown	515	Lung	Lung	NA	Healthy
eQTLs	1:2501222	0.850019	1:2533552	NA	NA	NA	MELL1;EntrezID=79258	NA	NA	NA	Pvalue=1.59257e-54	NA	NA	20502693	http://eqtl.uchicago.edu/cgi-bin/gbrowse/eqtl/	NA	Recruited_in_Germany	1490	Blood	Monocytes	NA	Healthy
eQTLs	1:2501222	0.84525	1:2534978	rs6664969	G/A	A	MMEL1;ENSG00000142606.15	ENSG00000142606.11	protein_coding	slope=-0.224741	Pvalue=2.12457e-07	Qvalue=0.000638597	cis	NA	https://www.gtexportal.org/	NA	White,AfricanAmerican,AmericanIndian;Asian;Unknown	581	Adipose_Tissue	Adipose_Subcutaneous	NA	Healthy
eQTLs	1:2501222	0.841605	1:2537095	rs78506337	G/A	A	TNFRSF14;ENSG00000157873.17	ENSG00000157873.13	protein_coding	slope=0.19361	Pvalue=2.29073e-06	Qvalue=0.0169608	cis	NA	https://www.gtexportal.org/	NA	White,AfricanAmerican,AmericanIndian;Asian;Unknown	208	Liver	Liver	NA	Healthy
eQTLs	1:2501222	0.841605	1:2537095	rs78506337	G/A	A	MMEL1;ENSG00000142606.15	ENSG00000142606.11	protein_coding	slope=-0.282427	Pvalue=8.94967e-07	Qvalue=0.00400896	cis	NA	https://www.gtexportal.org/	NA	White,AfricanAmerican,AmericanIndian;Asian;Unknown	330	Esophagus	Esophagus_Gastroesophageal_Junction	NA	Healthy
eQTLs	1:2501222	0.903666	1:2537464	rs4074789	A/G	G	FAM213B;ENSG00000157870.10	ENSG00000157870.10	protein_coding	Beta=-0.4506	Pvalue=1.101e-05	FDR=3.209e-03	cis	27863251	https://www.blueprint-epigenome.eu/	NA	European	192	Blood	Neutrophils	NA	Healthy
eQTLs	1:2501222	0.824915	1:2537838	rs41300092	C/T	T	TTC34;ENSG00000215912.12	ENSG00000215912.7	protein_coding	slope=0.201375	Pvalue=1.38622e-15	Qvalue=2.60946e-11	cis	NA	https://www.gtexportal.org/	NA	White,AfricanAmerican,AmericanIndian;Asian;Unknown	532	Nerve	Nerve_Tibial	NA	Healthy
eQTLs	1:2501222	0.903666	1:2539006	NA	NA	NA	C1ORF93;4210133	ENSG00000157870.10	protein_coding	Tstat=-3.721514041	Pvalue=0.000251772	Qvalue=0.021948601	cis	24604202	NA	NA	European	261	Blood	Monocytes	Lps2Hrs	Healthy
eQTLs	1:2501222	0.903666	1:2539006	rs10797437	T/C	C	MMEL1;ENSG00000142606.11	ENSG00000142606.11	protein_coding	slope=-0.498504	Pvalue=3.12895e-13	Qvalue=3.24591e-08	cis	NA	https://www.gtexportal.org/	NA	White,AfricanAmerican,AmericanIndian;Asian;Unknown	174	Small_Intestine	Small_Intestine_Terminal_Ileum	NA	Healthy
eQTLs	1:2501222	0.903666	1:2539006	rs10797437	T/C	C	FAM213B;ENSG00000157870.10	ENSG00000157870.10	protein_coding	slope=-0.215968	Pvalue=1.16427e-08	Qvalue=9.3282e-05	cis	NA	https://www.gtexportal.org/	NA	White,AfricanAmerican,AmericanIndian;Asian;Unknown	515	Lung	Lung	NA	Healthy
eQTLs	1:2501222	0.903666	1:2539006	rs10797437	T/C	C	MMEL1;ENSG00000142606.15	ENSG00000142606.11	protein_coding	slope=-0.461816	Pvalue=1.29261e-26	Qvalue=2.98567e-21	cis	NA	https://www.gtexportal.org/	NA	White,AfricanAmerican,AmericanIndian;Asian;Unknown	584	Blood_Vessel	Artery_Tibial	NA	Healthy
eQTLs	1:2501222	0.903666	1:2539400	rs4445406	T/C	C	MMEL1;ENSG00000142606.11	ENSG00000142606.11	protein_coding	slope=-0.445123	Pvalue=4.78629e-16	Qvalue=1.45562e-11	cis	NA	https://www.gtexportal.org/	NA	White,AfricanAmerican,AmericanIndian;Asian;Unknown	584	Blood_Vessel	Artery_Tibial	NA	Healthy
eQTLs	1:2501222	0.903666	1:2539400	rs4445406	T/C	C	MMEL1;ENSG00000142606.15	ENSG00000142606.11	protein_coding	slope=-0.709148	Pvalue=2.16929e-17	Qvalue=2.46572e-12	cis	NA	https://www.gtexportal.org/	NA	White,AfricanAmerican,AmericanIndian;Asian;Unknown	208	Liver	Liver	NA	Healthy
eQTLs	1:2501222	0.903666	1:2539400	rs4445406	T/C	C	FAM213B;ENSG00000157870.14	ENSG00000157870.10	protein_coding	slope=-0.287944	Pvalue=3.97376e-09	Qvalue=3.96424e-05	cis	NA	https://www.gtexportal.org/	NA	White,AfricanAmerican,AmericanIndian;Asian;Unknown	227	Spleen	Spleen	NA	Healthy
eQTLs	1:2501222	0.903666	1:2539400	rs4445406	T/C	C	TTC34;ENSG00000215912.12	ENSG00000215912.7	protein_coding	slope=0.232593	Pvalue=8.92616e-08	Qvalue=0.000879657	cis	NA	https://www.gtexportal.org/	NA	White,AfricanAmerican,AmericanIndian;Asian;Unknown	324	Stomach	Stomach	NA	Healthy
eQTLs	1:2501222	0.903666	1:2539532	rs10910108	A/G	G	FAM213B;ENSG00000157870.10	ENSG00000157870.10	protein_coding	Beta=-0.5317	Pvalue=1.222e-06	FDR=9.863e-04	cis	27863251	https://www.blueprint-epigenome.eu/	NA	European	171	Blood	T-Cells	NA	Healthy
eQTLs	1:2501222	0.903666	1:2539555	rs4278312	A/G	NA	MMEL1;ENSG00000142606.11	ENSG00000142606.11	protein_coding	slope=-0.473235	Pvalue=1.92417e-12	Qvalue=8.44677e-08	cis	29022597	https://www.gtexportal.org/	NA	European|AfricanAmerican|Asian	584	Blood_Vessel	Artery_Tibial	NA	Healthy
eQTLs	1:2501222	0.820141	1:2539796	rs4073285	C/T	T	TTC34;ENSG00000215912.12	ENSG00000215912.7	protein_coding	slope=0.284113	Pvalue=7.50803e-09	Qvalue=6.20921e-05	cis	NA	https://www.gtexportal.org/	NA	White,AfricanAmerican,AmericanIndian;Asian;Unknown	227	Spleen	Spleen	NA	Healthy
eQTLs	1:2501222	0.820141	1:2539796	rs4073285	C/T	T	TTC34;ENSG00000215912.12	ENSG00000215912.7	protein_coding	slope=0.326675	Pvalue=5.57858e-15	Qvalue=2.23265e-10	cis	NA	https://www.gtexportal.org/	NA	White,AfricanAmerican,AmericanIndian;Asian;Unknown	330	Esophagus	Esophagus_Gastroesophageal_Junction	NA	Healthy
eQTLs	1:2501222	0.820141	1:2539796	rs4073285	C/T	T	TTC34;ENSG00000215912.12	ENSG00000215912.7	protein_coding	slope=0.258149	Pvalue=2.44551e-12	Qvalue=3.05333e-08	cis	NA	https://www.gtexportal.org/	NA	White,AfricanAmerican,AmericanIndian;Asian;Unknown	465	Esophagus	Esophagus_Muscularis	NA	Healthy
eQTLs	1:2501222	0.820141	1:2539796	rs4073285	C/T	T	TTC34;ENSG00000215912.12	ENSG00000215912.7	protein_coding	slope=0.207425	Pvalue=1.91073e-06	Qvalue=0.00344211	cis	NA	https://www.gtexportal.org/	NA	White,AfricanAmerican,AmericanIndian;Asian;Unknown	483	Cells_Transformed_fibroblasts	Cells_Cultured_fibroblasts	NA	Healthy
eQTLs	1:2501222	0.820141	1:2539796	rs4073285	C/T	T	TTC34;ENSG00000215912.7	ENSG00000215912.7	protein_coding	Beta=0.7921	Pvalue=2.579e-13	FDR=2.438e-10	cis	27863251	https://www.blueprint-epigenome.eu/	NA	European	171	Blood	T-Cells	NA	Healthy
eQTLs	1:2501222	0.820141	1:2539796	rs4073285	C/T	T	MMEL1;ENSG00000142606.11	ENSG00000142606.11	protein_coding	Beta=-0.4511	Pvalue=1.617e-05	FDR=2.971e-03	cis	27863251	https://www.blueprint-epigenome.eu/	NA	European	192	Blood	Neutrophils	NA	Healthy
eQTLs	1:2501222	0.821338	1:2539981	rs781075670	CACAT/C	C	MMEL1	ENSG00000142606.11	protein_coding	Beta=-0.34	Pvalue= 1.25e-09	NA	cis	29036324	http://gong_lab.hzau.edu.cn/PancanQTL	NA	Multipop	514	Lung	Lung_adenocarcinoma	NA	tumor_LUAD
eQTLs	1:2501222	0.899088	1:2541269	rs10797440	A/G	NA	MMEL1;ENSG00000142606.11	ENSG00000142606.11	protein_coding	slope=-0.712884	Pvalue=3.0285e-08	Qvalue=0.00186711	cis	29022597	https://www.gtexportal.org/	NA	European|AfricanAmerican|Asian	208	Liver	Liver	NA	Healthy
eQTLs	1:2501222	0.899088	1:2541269	rs10797440	A/G	G	MMEL1;ENSG00000142606.11	ENSG00000142606.11	protein_coding	slope=-0.72995	Pvalue=1.00457e-13	Qvalue=1.03535e-08	cis	NA	https://www.gtexportal.org/	NA	White,AfricanAmerican,AmericanIndian;Asian;Unknown	208	Liver	Liver	NA	Healthy
eQTLs	1:2501222	0.894857	1:2542653	rs10910111	A/G	G	MMEL1;ENSG00000142606.11	ENSG00000142606.11	protein_coding	slope=-0.485084	Pvalue=1.71473e-11	Qvalue=6.56036e-07	cis	NA	https://www.gtexportal.org/	NA	White,AfricanAmerican,AmericanIndian;Asian;Unknown	194	Brain	Brain_Caudate_basal_ganglia	NA	Healthy
eQTLs	1:2501222	0.894857	1:2542653	rs10910111	A/G	G	MMEL1;ENSG00000142606.11	ENSG00000142606.11	protein_coding	slope=-0.859472	Pvalue=2.04217e-18	Qvalue=3.73695e-13	cis	NA	https://www.gtexportal.org/	NA	White,AfricanAmerican,AmericanIndian;Asian;Unknown	227	Spleen	Spleen	NA	Healthy
eQTLs	1:2501222	0.824915	1:2544640	rs10752748	G/A	NA	MMEL1;ENSG00000142606.11	ENSG00000142606.11	protein_coding	slope=-0.290645	Pvalue=2.52625e-06	Qvalue=0.0246349	cis	29022597	https://www.gtexportal.org/	NA	European|AfricanAmerican|Asian	469	Adipose_Tissue	Adipose_Visceral_Omentum	NA	Healthy
eQTLs	1:2501222	0.824915	1:2546229	rs6684865	A/G	G	MMEL1	ENSG00000142606.11	protein_coding	Beta=0.17	Pvalue= 7.39e-08	NA	cis	29036324	http://gong_lab.hzau.edu.cn/PancanQTL	NA	Multipop	1092	Breast	Breast_invasive_carcinoma	NA	tumor_BRCA
eQTLs	1:2501222	0.824915	1:2546229	rs6684865	A/G	G	MMEL1	ENSG00000142606.11	protein_coding	Beta=0.63	Pvalue=2.58e-05	NA	cis	29036324	http://gong_lab.hzau.edu.cn/PancanQTL	NA	Multipop	80	Eye	Uveal_Melanoma	NA	tumor_UVM
eQTLs	1:2501222	0.899088	1:2548852	rs10752749	A/C	C	TTC34;ENSG00000215912.12	ENSG00000215912.7	protein_coding	slope=0.298857	Pvalue=5.35279e-09	Qvalue=0.000108603	cis	NA	https://www.gtexportal.org/	NA	White,AfricanAmerican,AmericanIndian;Asian;Unknown	213	Blood_Vessel	Artery_Coronary	NA	Healthy
eQTLs	1:2501222	0.899088	1:2548852	rs10752749	A/C	C	TTC34;ENSG00000215912.12	ENSG00000215912.7	protein_coding	slope=0.106063	Pvalue=6.49644e-06	Qvalue=0.0154128	cis	NA	https://www.gtexportal.org/	NA	White,AfricanAmerican,AmericanIndian;Asian;Unknown	322	Male_reproductive_system	Testis	NA	Healthy
eQTLs	1:2501222	0.903666	1:2551053	rs10910112	T/C	C	MMEL1;ENSG00000142606.11	ENSG00000142606.11	protein_coding	slope=-0.288392	Pvalue=1.61014e-07	Qvalue=0.00151133	cis	NA	https://www.gtexportal.org/	NA	White,AfricanAmerican,AmericanIndian;Asian;Unknown	368	Large_Intestine	Colon_Transverse	NA	Healthy
eQTLs	1:2501222	0.903666	1:2553542	rs74731535	TAGG/T	T	MMEL1;ENSG00000142606.15	ENSG00000142606.11	protein_coding	slope=-0.350385	Pvalue=4.15956e-23	Qvalue=5.13899e-18	cis	NA	https://www.gtexportal.org/	NA	White,AfricanAmerican,AmericanIndian;Asian;Unknown	469	Adipose_Tissue	Adipose_Visceral_Omentum	NA	Healthy
eQTLs	1:2501222	0.903666	1:2553542	rs74731535	TAGG/T	T	MMEL1	ENSG00000142606.11	protein_coding	Beta=-0.36	Pvalue=1.18e-06	NA	cis	29036324	http://gong_lab.hzau.edu.cn/PancanQTL	NA	Multipop	286	Large_Intestine	Colon_adenocarcinoma	NA	tumor_COAD
eQTLs	1:2501222	0.824915	1:2553624	rs3890745	T/C	NA	MMEL1;ENSG00000142606.11	ENSG00000142606.11	protein_coding	slope=-0.208387	Pvalue=5.26137e-07	Qvalue=0.00503152	cis	29022597	https://www.gtexportal.org/	NA	European|AfricanAmerican|Asian	322	Male_reproductive_system	Testis	NA	Healthy
eQTLs	1:2501222	0.899088	1:2553758	rs4474198	C/T	T	TNFRSF14,RP3-395M20.8;ENSG00000157873,ENSG00000238164	ENSG00000238164.2	processed_transcript	ZScore=-4.7393778	Pvalue=2.14E-06	Qvalue=0.001465601	cis	27918533	NA	NA	Dutch	670	Blood	Whole_Blood	NA	Healthy
eQTLs	1:2501222	0.899088	1:2553758	rs4474198	C/T	T	TNFRSF14,RP3-395M20.8;ENSG00000157873,ENSG00000238164	ENSG00000157873.13	protein_coding	ZScore=-4.7393778	Pvalue=2.14E-06	Qvalue=0.001465601	cis	27918533	NA	NA	Dutch	670	Blood	Whole_Blood	NA	Healthy
eQTLs	1:2501222	0.899088	1:2553758	rs4474198	C/T	T	MMEL1	ENSG00000142606.11	protein_coding	Beta=-0.21	Pvalue= 1.02e-04	NA	cis	29036324	http://gong_lab.hzau.edu.cn/PancanQTL	NA	Multipop	369	Liver	Liver_hepatocellular_carcinoma	NA	tumor_LIHC
eQTLs	1:2501222	0.899088	1:2553758	rs4474198	C/T	T	C1orf93	ENSG00000157870.10	protein_coding	Beta=-0.2	Pvalue= 7.32e-06	NA	cis	29036324	http://gong_lab.hzau.edu.cn/PancanQTL	NA	Multipop	494	Male_reproductive_system	Prostate_adenocarcinoma	NA	tumor_PRAD
eQTLs	1:2501222	0.824915	1:2554563	rs12146058	A/G	G	TTC34;ENSG00000215912.12	ENSG00000215912.7	protein_coding	slope=0.35475	Pvalue=2.21188e-13	Qvalue=4.83483e-09	cis	NA	https://www.gtexportal.org/	NA	White,AfricanAmerican,AmericanIndian;Asian;Unknown	305	Pancreas	Pancreas	NA	Healthy
eQTLs	1:2501222	0.824915	1:2555640	rs28568531	T/A	A	TTC34;ENSG00000215912.7	ENSG00000215912.7	protein_coding	slope=0.302343	Pvalue=3.98715e-06	Qvalue=0.0104245	cis	NA	https://www.gtexportal.org/	NA	White,AfricanAmerican,AmericanIndian;Asian;Unknown	605	Skin	Skin_Sun_Exposed_Lower_leg	NA	Healthy
eQTLs	1:2501222	0.824915	1:2556125	NA	C/T	T	TTC34;ENSG00000215912.12	ENSG00000215912.7	protein_coding	slope=0.190894	Pvalue=3.69485e-06	Qvalue=0.0246221	cis	NA	https://www.gtexportal.org/	NA	White,AfricanAmerican,AmericanIndian;Asian;Unknown	174	Small_Intestine	Small_Intestine_Terminal_Ileum	NA	Healthy
eQTLs	1:2501222	0.903666	1:2557376	rs112944993	G/GGAA	GGAA	MMEL1;ENSG00000142606.15	ENSG00000142606.11	protein_coding	slope=0.471129	Pvalue=9.87999e-13	Qvalue=3.21222e-08	cis	NA	https://www.gtexportal.org/	NA	White,AfricanAmerican,AmericanIndian;Asian;Unknown	194	Brain	Brain_Caudate_basal_ganglia	NA	Healthy
eQTLs	1:2501222	0.824915	1:2558308	rs6668149	A/C	NA	MMEL1;ENSG00000142606.11	ENSG00000142606.11	protein_coding	slope=0.586081	Pvalue=4.88572e-21	Qvalue=2.2914e-15	cis	29022597	https://www.gtexportal.org/	NA	European|AfricanAmerican|Asian	574	Thyroid	Thyroid	NA	Healthy
eQTLs	1:2501222	0.824915	1:2560735	rs4648657	A/G	G	TTC34;ENSG00000215912.12	ENSG00000215912.7	protein_coding	slope=-0.143382	Pvalue=2.46935e-07	Qvalue=0.00179113	cis	NA	https://www.gtexportal.org/	NA	White,AfricanAmerican,AmericanIndian;Asian;Unknown	396	Breast	Breast_Mammary_Tissue	NA	Healthy
eQTLs	1:2501222	0.899311	1:2560882	rs4648658	G/A	A	SLC35E2	ENSG00000215790.2	protein_coding	Beta=-0.17	Pvalue= 7.30e-06	NA	cis	29036324	http://gong_lab.hzau.edu.cn/PancanQTL	NA	Multipop	408	Bladder	Bladder_Urothelial_Carcinoma	NA	tumor_BLCA
eQTLs	1:2501222	0.824915	1:2567500	rs6666788	A/G	G	TTC34;ENSG00000215912.12	ENSG00000215912.7	protein_coding	slope=-0.470601	Pvalue=6.9042e-11	Qvalue=2.86368e-06	cis	NA	https://www.gtexportal.org/	NA	White,AfricanAmerican,AmericanIndian;Asian;Unknown	147	Blood	Cells_EBV-transformed_lymphocytes	NA	Healthy
eQTLs	1:2501222	0.824915	1:2567500	rs6666788	A/G	G	MMEL1;ENSG00000142606.15	ENSG00000142606.11	protein_coding	slope=0.422277	Pvalue=1.85506e-16	Qvalue=3.13285e-11	cis	NA	https://www.gtexportal.org/	NA	White,AfricanAmerican,AmericanIndian;Asian;Unknown	174	Small_Intestine	Small_Intestine_Terminal_Ileum	NA	Healthy
eQTLs	1:2501222	0.824915	1:2567500	rs6666788	A/G	G	TTC34;ENSG00000215912.12	ENSG00000215912.7	protein_coding	slope=-0.269413	Pvalue=7.24354e-15	Qvalue=1.49082e-10	cis	NA	https://www.gtexportal.org/	NA	White,AfricanAmerican,AmericanIndian;Asian;Unknown	670	Blood	Whole_Blood	NA	Healthy
eQTLs	1:2501222	0.824915	1:2567500	NA	G/A	G	FAM213B;ENSG00000157870.9	ENSG00000157870.10	protein_coding	Beta=0.278	Pvalue=4.764e-06	NA	cis	28394350	NA	NA	Sardinian	606	Blood	Leukocytes	NA	Healthy
eQTLs	1:2501222	0.817965	1:2570023	rs4648565	A/G	G	TNFRSF14;ENSG00000157873.13	ENSG00000157873.13	protein_coding	slope=-0.135205	Pvalue=2.24481e-05	Qvalue=0.0387838	cis	NA	https://www.gtexportal.org/	NA	White,AfricanAmerican,AmericanIndian;Asian;Unknown	574	Thyroid	Thyroid	NA	Healthy
eQTLs	1:2501222	0.817965	1:2570023	rs4648565	A/G	G	TTC34;ENSG00000215912.12	ENSG00000215912.7	protein_coding	slope=-0.273273	Pvalue=2.30443e-06	Qvalue=0.00938773	cis	NA	https://www.gtexportal.org/	NA	White,AfricanAmerican,AmericanIndian;Asian;Unknown	175	Brain	Brain_Cerebellar_Hemisphere	NA	Healthy
eQTLs	1:2501222	0.817965	1:2570023	rs4648565	A/G	G	TTC34;ENSG00000215912.12	ENSG00000215912.7	protein_coding	slope=-0.272784	Pvalue=3.80952e-09	Qvalue=6.07957e-05	cis	NA	https://www.gtexportal.org/	NA	White,AfricanAmerican,AmericanIndian;Asian;Unknown	221	Male_reproductive_system	Prostate	NA	Healthy
eQTLs	1:2501222	0.824915	1:2574078	rs9970196	T/C	C	TTC34;ENSG00000215912.12	ENSG00000215912.7	protein_coding	slope=-0.551204	Pvalue=6.72026e-16	Qvalue=4.23387e-11	cis	NA	https://www.gtexportal.org/	NA	White,AfricanAmerican,AmericanIndian;Asian;Unknown	237	Pituitary	Pituitary	NA	Healthy
eQTLs	1:2501222	0.824915	1:2574078	rs9970196	T/C	C	TTC34;ENSG00000215912.12	ENSG00000215912.7	protein_coding	slope=-0.236029	Pvalue=7.18866e-09	Qvalue=5.76591e-05	cis	NA	https://www.gtexportal.org/	NA	White,AfricanAmerican,AmericanIndian;Asian;Unknown	368	Large_Intestine	Colon_Transverse	NA	Healthy
eQTLs	1:2501222	0.824915	1:2574078	rs9970196	T/C	C	TTC34;ENSG00000215912.12	ENSG00000215912.7	protein_coding	slope=-0.255519	Pvalue=7.63963e-12	Qvalue=1.11254e-07	cis	NA	https://www.gtexportal.org/	NA	White,AfricanAmerican,AmericanIndian;Asian;Unknown	387	Blood_Vessel	Artery_Aorta	NA	Healthy
eQTLs	1:2501222	0.824915	1:2574078	rs9970196	T/C	T	TTC34,RP13-436F16.1;ENSG00000215912,ENSG00000237058	ENSG00000237058.1	antisense	ZScore=18.8513295	Pvalue=2.87E-79	Qvalue=0	cis	27918533	NA	NA	Dutch	670	Blood	Whole_Blood	NA	Healthy
eQTLs	1:2501222	0.824915	1:2574078	rs9970196	T/C	T	TTC34,RP13-436F16.1;ENSG00000215912,ENSG00000237058	ENSG00000215912.7	protein_coding	ZScore=18.8513295	Pvalue=2.87E-79	Qvalue=0	cis	27918533	NA	NA	Dutch	670	Blood	Whole_Blood	NA	Healthy
eQTLs	1:2501222	0.808523	1:2581542	rs28611770	A/G	G	MMEL1;ENSG00000142606.15	ENSG00000142606.11	protein_coding	slope=0.361978	Pvalue=3.06623e-06	Qvalue=0.0166822	cis	NA	https://www.gtexportal.org/	NA	White,AfricanAmerican,AmericanIndian;Asian;Unknown	233	Adrenal_Gland	Adrenal_Gland	NA	Healthy
eQTLs	1:2501222	0.770426	1:2622489	rs56814247	A/G	G	TTC34;ENSG00000215912.7	ENSG00000215912.7	protein_coding	slope=-0.214942	Pvalue=1.08106e-06	Qvalue=0.004832	cis	NA	https://www.gtexportal.org/	NA	White,AfricanAmerican,AmericanIndian;Asian;Unknown	322	Male_reproductive_system	Testis	NA	Healthy
eQTLs	1:2501222	0.770426	1:2622489	rs56814247	A/G	G	MMEL1;ENSG00000142606.11	ENSG00000142606.11	protein_coding	slope=0.312553	Pvalue=2.91162e-11	Qvalue=6.46086e-07	cis	NA	https://www.gtexportal.org/	NA	White,AfricanAmerican,AmericanIndian;Asian;Unknown	469	Adipose_Tissue	Adipose_Visceral_Omentum	NA	Healthy
eQTLs	1:2501222	0.770426	1:2622489	rs56814247	A/G	G	TNFRSF14;ENSG00000157873.13	ENSG00000157873.13	protein_coding	slope=-0.112011	Pvalue=1.94158e-05	Qvalue=0.0412642	cis	NA	https://www.gtexportal.org/	NA	White,AfricanAmerican,AmericanIndian;Asian;Unknown	581	Adipose_Tissue	Adipose_Subcutaneous	NA	Healthy
eQTLs	1:2501222	0.821338	1:2708430	rs10909839	G/A	A	TTC34;ENSG00000215912.12	ENSG00000215912.7	protein_coding	slope=0.296427	Pvalue=2.54104e-14	Qvalue=6.6171e-10	cis	NA	https://www.gtexportal.org/	NA	White,AfricanAmerican,AmericanIndian;Asian;Unknown	372	Heart	Heart_Atrial_Appendage	NA	Healthy
eQTLs	1:2501222	0.821338	1:2708430	rs10909839	G/A	A	TTC34;ENSG00000215912.12	ENSG00000215912.7	protein_coding	slope=0.196665	Pvalue=2.88902e-17	Qvalue=7.42017e-13	cis	NA	https://www.gtexportal.org/	NA	White,AfricanAmerican,AmericanIndian;Asian;Unknown	574	Thyroid	Thyroid	NA	Healthy
eQTLs	1:2501222	0.821338	1:2709164	rs4648356	C/A	A	TTC34;ENSG00000215912.7	ENSG00000215912.7	protein_coding	slope=0.161532	Pvalue=2.90204e-05	Qvalue=0.0490062	cis	NA	https://www.gtexportal.org/	NA	White,AfricanAmerican,AmericanIndian;Asian;Unknown	574	Thyroid	Thyroid	NA	Healthy
eQTLs	1:2501222	0.821338	1:2709164	rs4648356	C/A	A	TTC34;ENSG00000215912.12	ENSG00000215912.7	protein_coding	slope=0.186871	Pvalue=2.91471e-07	Qvalue=0.000876042	cis	NA	https://www.gtexportal.org/	NA	White,AfricanAmerican,AmericanIndian;Asian;Unknown	517	Skin	Skin_Not_Sun_Exposed_Suprapubic	NA	Healthy
eQTLs	1:2501222	0.814266	1:2720173	rs897625	A/G	NA	MMEL1;ENSG00000142606.11	ENSG00000142606.11	protein_coding	slope=-0.600705	Pvalue=1.99075e-09	Qvalue=0.000311494	cis	29022597	https://www.gtexportal.org/	NA	European|AfricanAmerican|Asian	174	Small_Intestine	Small_Intestine_Terminal_Ileum	NA	Healthy
eQTLs	1:2501222	0.814266	1:2720173	rs897625	A/G	G	MMEL1;ENSG00000142606.15	ENSG00000142606.11	protein_coding	slope=-0.246009	Pvalue=2.87571e-10	Qvalue=3.92988e-06	cis	NA	https://www.gtexportal.org/	NA	White,AfricanAmerican,AmericanIndian;Asian;Unknown	368	Large_Intestine	Colon_Transverse	NA	Healthy
eQTLs	1:2501222	0.814266	1:2720173	rs897625	A/G	G	MMEL1;ENSG00000142606.15	ENSG00000142606.11	protein_coding	slope=-0.363148	Pvalue=2.17917e-08	Qvalue=0.00016707	cis	NA	https://www.gtexportal.org/	NA	White,AfricanAmerican,AmericanIndian;Asian;Unknown	372	Heart	Heart_Atrial_Appendage	NA	Healthy
eQTLs	1:2501222	0.817788	1:2721149	rs2100574	G/A	A	MMEL1;ENSG00000142606.11	ENSG00000142606.11	protein_coding	slope=-0.514499	Pvalue=7.42217e-29	Qvalue=4.33491e-23	cis	NA	https://www.gtexportal.org/	NA	White,AfricanAmerican,AmericanIndian;Asian;Unknown	574	Thyroid	Thyroid	NA	Healthy
eQTLs	1:2501222	0.817788	1:2721149	rs2100574	G/A	A	MMEL1;ENSG00000142606.15	ENSG00000142606.11	protein_coding	slope=-0.473694	Pvalue=8.42436e-35	Qvalue=1.21286e-28	cis	NA	https://www.gtexportal.org/	NA	White,AfricanAmerican,AmericanIndian;Asian;Unknown	574	Thyroid	Thyroid	NA	Healthy
eQTLs	1:2501222	0.817788	1:2721149	rs2100574	G/A	A	TTC34;ENSG00000215912.12	ENSG00000215912.7	protein_coding	slope=0.276125	Pvalue=6.15607e-18	Qvalue=1.61106e-13	cis	NA	https://www.gtexportal.org/	NA	White,AfricanAmerican,AmericanIndian;Asian;Unknown	605	Skin	Skin_Sun_Exposed_Lower_leg	NA	Healthy
eQTLs	1:2516781	0.870048	1:2501222	rs10797431	G/T	T	FAM213B;ENSG00000157870.10	ENSG00000157870.10	protein_coding	slope=-0.165454	Pvalue=9.12547e-07	Qvalue=0.00348837	cis	NA	https://www.gtexportal.org/	NA	White,AfricanAmerican,AmericanIndian;Asian;Unknown	300	Connective_Tissue	Cells_Transformed_fibroblasts	NA	Healthy
eQTLs	1:2516781	0.870048	1:2501222	rs10797431	G/T	T	FAM213B;ENSG00000157870.14	ENSG00000157870.10	protein_coding	slope=-0.144447	Pvalue=1.26133e-10	Qvalue=7.21761e-07	cis	NA	https://www.gtexportal.org/	NA	White,AfricanAmerican,AmericanIndian;Asian;Unknown	483	Cells_Transformed_fibroblasts	Cells_Cultured_fibroblasts	NA	Healthy
eQTLs	1:2516781	0.961412	1:2507415	NA	NA	NA	MMEL1	ENSG00000142606.11	protein_coding	NA	Pvalue=4.94E-13	Qvalue=1.04E-08	cis	23474282	NA	NA	White|Asian|Black-153|18|2	173	Small_Intestine	Ileum	NA	Ulcerative_colitis_or_Familial_adenomatous_polyposis
eQTLs	1:2516781	0.961412	1:2507415	NA	NA	NA	MMEL1	ENSG00000142606.11	protein_coding	NA	Pvalue=4.94E-13	Qvalue=8.98E-10	cis	23474282	NA	NA	White|Asian|Black-153|18|2	173	Small_Intestine	Ileum	NA	Ulcerative_colitis_or_Familial_adenomatous_polyposis
eQTLs	1:2516781	0.961412	1:2507415	NA	G/T	T	MMEL1;ENSG00000142606.11	ENSG00000142606.11	protein_coding	slope=-0.274049	Pvalue=2.87445e-07	Qvalue=0.00144599	cis	NA	https://www.gtexportal.org/	NA	White,AfricanAmerican,AmericanIndian;Asian;Unknown	581	Adipose_Tissue	Adipose_Subcutaneous	NA	Healthy
eQTLs	1:2516781	0.961412	1:2507415	NA	G/T	T	RP3-395M20.9;ENSG00000228037.1	ENSG00000228037.1	antisense	slope=0.243139	Pvalue=1.05311e-05	Qvalue=0.02744	cis	NA	https://www.gtexportal.org/	NA	White,AfricanAmerican,AmericanIndian;Asian;Unknown	581	Adipose_Tissue	Adipose_Subcutaneous	NA	Healthy
eQTLs	1:2516781	0.961412	1:2507415	NA	G/T	T	RP3-395M20.9;ENSG00000228037.1	ENSG00000228037.1	antisense	slope=0.228161	Pvalue=8.77577e-08	Qvalue=0.00026924	cis	NA	https://www.gtexportal.org/	NA	White,AfricanAmerican,AmericanIndian;Asian;Unknown	581	Adipose_Tissue	Adipose_Subcutaneous	NA	Healthy
eQTLs	1:2516781	0.961412	1:2507415	NA	G/T	T	TTC34;ENSG00000215912.12	ENSG00000215912.7	protein_coding	slope=0.255834	Pvalue=3.31653e-18	Qvalue=1.33003e-13	cis	NA	https://www.gtexportal.org/	NA	White,AfricanAmerican,AmericanIndian;Asian;Unknown	584	Blood_Vessel	Artery_Tibial	NA	Healthy
eQTLs	1:2516781	0.900351	1:2520302	rs6667564	T/C	NA	MMEL1;ENSG00000142606.11	ENSG00000142606.11	protein_coding	slope=-0.481957	Pvalue=3.81987e-08	Qvalue=0.00159113	cis	29022597	https://www.gtexportal.org/	NA	European|AfricanAmerican|Asian	194	Brain	Brain_Caudate_basal_ganglia	NA	Healthy
eQTLs	1:2516781	0.900351	1:2520302	rs6667564	T/C	NA	FAM213B;ENSG00000157870.10	ENSG00000157870.10	protein_coding	slope=-0.295396	Pvalue=9.79871e-09	Qvalue=0.000165712	cis	29022597	https://www.gtexportal.org/	NA	European|AfricanAmerican|Asian	515	Lung	Lung	NA	Healthy
eQTLs	1:2516781	0.900351	1:2520302	rs6667564	T/C	C	TNFRSF14;ENSG00000157873.13	ENSG00000157873.13	protein_coding	slope=0.237251	Pvalue=1.10929e-07	Qvalue=0.00170323	cis	NA	https://www.gtexportal.org/	NA	White,AfricanAmerican,AmericanIndian;Asian;Unknown	208	Liver	Liver	NA	Healthy
eQTLs	1:2516781	0.900351	1:2520302	rs6667564	T/C	C	LOC115110	NA	NA	Beta=-0.47	Pvalue=7.48e-06	NA	NA	29036324	http://gong_lab.hzau.edu.cn/PancanQTL	NA	Multipop	120	Thymus	Thymoma	NA	tumor_THYM
eQTLs	1:2516781	0.900351	1:2520500	rs6701238	G/A	NA	FAM213B;ENSG00000157870.10	ENSG00000157870.10	protein_coding	slope=-0.392393	Pvalue=3.04309e-06	Qvalue=0.0268099	cis	29022597	https://www.gtexportal.org/	NA	European|AfricanAmerican|Asian	209	Brain	Brain_Cerebellum	NA	Healthy
eQTLs	1:2516781	0.990757	1:2523212	rs876938	G/C	C	TTC34;ENSG00000215912.12	ENSG00000215912.7	protein_coding	slope=0.417152	Pvalue=1.81782e-13	Qvalue=2.9123e-09	cis	NA	https://www.gtexportal.org/	NA	White,AfricanAmerican,AmericanIndian;Asian;Unknown	209	Brain	Brain_Cerebellum	NA	Healthy
eQTLs	1:2516781	0.977085	1:2523706	rs867435	C/T	T	MMEL1	ENSG00000142606.11	protein_coding	Beta=-0.48	Pvalue= 7.02e-19	NA	cis	29036324	http://gong_lab.hzau.edu.cn/PancanQTL	NA	Multipop	494	Male_reproductive_system	Prostate_adenocarcinoma	NA	tumor_PRAD
eQTLs	1:2516781	0.977085	1:2523706	rs867435	C/T	T	MMEL1	ENSG00000142606.11	protein_coding	Beta=-0.22	Pvalue= 3.26e-06	NA	cis	29036324	http://gong_lab.hzau.edu.cn/PancanQTL	NA	Multipop	500	Lung	Lung_squamous_cell_carcinoma	NA	tumor_LUSC
eQTLs	1:2516781	0.972302	1:2523811	rs187786174	G/A	NA	TTC34;ENSG00000215912.7	ENSG00000215912.7	protein_coding	slope=0.349624	Pvalue=2.6589e-06	Qvalue=0.0141663	cis	29022597	https://www.gtexportal.org/	NA	European|AfricanAmerican|Asian	584	Blood_Vessel	Artery_Tibial	NA	Healthy
eQTLs	1:2516781	0.972302	1:2523969	rs184574713	C/A	A	MMEL1	ENSG00000142606.11	protein_coding	Beta=-0.23	Pvalue= 9.75e-10	NA	cis	29036324	http://gong_lab.hzau.edu.cn/PancanQTL	NA	Multipop	503	Thyroid	Thyroid_carcinoma	NA	tumor_THCA
eQTLs	1:2516781	0.976895	1:2523999	rs193231151	G/A	NA	MMEL1;ENSG00000142606.11	ENSG00000142606.11	protein_coding	slope=-0.745155	Pvalue=5.76296e-13	Qvalue=2.45442e-07	cis	29022597	https://www.gtexportal.org/	NA	European|AfricanAmerican|Asian	202	Brain	Brain_Nucleus_accumbens_basal_ganglia	NA	Healthy
eQTLs	1:2516781	0.976895	1:2523999	rs193231151	G/A	NA	MMEL1;ENSG00000142606.11	ENSG00000142606.11	protein_coding	slope=-0.71914	Pvalue=3.06292e-09	Qvalue=0.000216595	cis	29022597	https://www.gtexportal.org/	NA	European|AfricanAmerican|Asian	227	Spleen	Spleen	NA	Healthy
eQTLs	1:2516781	0.890658	1:2524457	rs745367	T/C	C	MMEL1;ENSG00000142606.11	ENSG00000142606.11	protein_coding	slope=-0.71237	Pvalue=1.79492e-15	Qvalue=2.14121e-10	cis	NA	https://www.gtexportal.org/	NA	White,AfricanAmerican,AmericanIndian;Asian;Unknown	202	Brain	Brain_Nucleus_accumbens_basal_ganglia	NA	Healthy
eQTLs	1:2516781	0.890658	1:2524457	rs745367	T/C	C	MMEL1;ENSG00000142606.15	ENSG00000142606.11	protein_coding	slope=-0.706066	Pvalue=3.74248e-24	Qvalue=2.3874e-18	cis	NA	https://www.gtexportal.org/	NA	White,AfricanAmerican,AmericanIndian;Asian;Unknown	202	Brain	Brain_Nucleus_accumbens_basal_ganglia	NA	Healthy
eQTLs	1:2516781	0.890658	1:2524457	rs745367	T/C	C	FAM213B;ENSG00000157870.14	ENSG00000157870.10	protein_coding	slope=-0.268356	Pvalue=2.10314e-16	Qvalue=5.6159e-12	cis	NA	https://www.gtexportal.org/	NA	White,AfricanAmerican,AmericanIndian;Asian;Unknown	515	Lung	Lung	NA	Healthy
eQTLs	1:2516781	0.981589	1:2524915	NA	NA	NA	MMEL1	ENSG00000142606.11	protein_coding	NA	Pvalue=2.21E-13	Qvalue=1.76E-09	cis	23474282	NA	NA	White|Asian|Black-153|18|2	173	Small_Intestine	Ileum	NA	Ulcerative_colitis_or_Familial_adenomatous_polyposis
eQTLs	1:2516781	0.981589	1:2524915	NA	NA	NA	MMEL1	ENSG00000142606.11	protein_coding	NA	Pvalue=2.21E-13	Qvalue=2.01E-10	cis	23474282	NA	NA	White|Asian|Black-153|18|2	173	Small_Intestine	Ileum	NA	Ulcerative_colitis_or_Familial_adenomatous_polyposis
eQTLs	1:2516781	0.981589	1:2524915	NA	NA	NA	MMEL1	ENSG00000142606.11	protein_coding	NA	Pvalue=1.10408e-76	NA	cis	24092820	NA	NA	European_Ancestry	922	Blood	Whole_Blood	NA	Healthy_Depression
eQTLs	1:2516781	0.981589	1:2524915	rs10752747	T/G	T	MMEL1;ENSG00000142606	ENSG00000142606.11	protein_coding	Zscore=-33.3215	Pvalue=1.8791E-243	FDR=0.0	cis	NA	https://eqtlgen.org/	https://www.biorxiv.org/content/10.1101/134551v1	Multipop	31684	Blood	WholeBlood	NA	Healthy
eQTLs	1:2516781	0.890658	1:2524943	rs3828154	G/A	A	MMEL1;ENSG00000142606.11	ENSG00000142606.11	protein_coding	slope=-0.719326	Pvalue=1.4313e-50	Qvalue=3.00247e-42	cis	NA	https://www.gtexportal.org/	NA	White,AfricanAmerican,AmericanIndian;Asian;Unknown	515	Lung	Lung	NA	Healthy
eQTLs	1:2516781	0.981589	1:2524966	rs3748819	C/T	T	MMEL1;ENSG00000142606	ENSG00000142606.11	protein_coding	ZScore=-22.8955964	Pvalue=5.14E-116	Qvalue=0	cis	27918533	NA	NA	Dutch	670	Blood	Whole_Blood	NA	Healthy
eQTLs	1:2516781	0.981589	1:2525660	rs3748818	G/A	A	MMEL1;ENSG00000142606.15	ENSG00000142606.11	protein_coding	slope=-0.521098	Pvalue=1.32355e-27	Qvalue=1.56252e-22	cis	NA	https://www.gtexportal.org/	NA	White,AfricanAmerican,AmericanIndian;Asian;Unknown	670	Blood	Whole_Blood	NA	Healthy
eQTLs	1:2516781	0.886525	1:2526746	NA	NA	NA	C1ORF93;4210133	ENSG00000157870.10	protein_coding	Tstat=-7.262922101	Pvalue=2.82E-12	Qvalue=6.40E-10	cis	24604202	NA	NA	European	367	Blood	Monocytes	Ifn	Healthy
eQTLs	1:2516781	0.886525	1:2526746	rs3748816	A/G	G	MMEL1;2070246	ENSG00000142606.11	protein_coding	R=-0.23|-0.27	Pvalue=5.3E-20	Qvalue=NA	cis	21829388	NA	NA	UK|Dutch	1469	Blood	Whole_Blood	NA	Healthy_UC_IBD_CeliacDisease_COPD_ALS
eQTLs	1:2516781	0.886525	1:2526746	rs3748816	A/G	NA	MMEL1	ENSG00000142606.11	protein_coding	NA	Family-based_association_Pvalue=0.000549541	NA	cis	20833654	NA	NA	European	200	Blood	CD4+_T-Cells	NA	Ashtma
eQTLs	1:2516781	0.886525	1:2526746	rs3748816	A/G	G	MMEL1;ENSG00000142606.11	ENSG00000142606.11	protein_coding	Beta=-0.8087	Pvalue=7.536e-17	FDR=4.410e-14	cis	27863251	https://www.blueprint-epigenome.eu/	NA	European	194	Blood	Monocytes	NA	Healthy
eQTLs	1:2516781	0.972351	1:2527678	rs2260976	A/G	G	MMEL1;ENSG00000142606.11	ENSG00000142606.11	protein_coding	Beta=0.5992	Pvalue=8.660e-08	FDR=6.533e-06	cis	27863251	https://www.blueprint-epigenome.eu/	NA	European	171	Blood	T-Cells	NA	Healthy
eQTLs	1:2516781	0.976954	1:2528133	rs2843401	T/C	C	MMEL1;ENSG00000142606.15	ENSG00000142606.11	protein_coding	slope=0.781678	Pvalue=3.49594e-27	Qvalue=2.50725e-21	cis	NA	https://www.gtexportal.org/	NA	White,AfricanAmerican,AmericanIndian;Asian;Unknown	227	Spleen	Spleen	NA	Healthy
eQTLs	1:2516781	0.8871	1:2531505	rs6681973	C/T	C	TTC34;ENSG00000215912	ENSG00000215912.7	protein_coding	ZScore=6.516349	Pvalue=7.21E-11	Qvalue=0	cis	27918533	NA	NA	Dutch	670	Blood	Whole_Blood	NA	Healthy
eQTLs	1:2516781	0.8871	1:2531505	rs6681973	C/T	T	MMEL1	ENSG00000142606.11	protein_coding	Beta=0.2	Pvalue= 4.77e-06	NA	cis	29036324	http://gong_lab.hzau.edu.cn/PancanQTL	NA	Multipop	408	Bladder	Bladder_Urothelial_Carcinoma	NA	tumor_BLCA
eQTLs	1:2516781	0.972419	1:2532123	rs141426426	TCAAACAAACAAA/T	T	MMEL1;ENSG00000142606.11	ENSG00000142606.11	protein_coding	slope=0.521765	Pvalue=1.10986e-14	Qvalue=3.32366e-10	cis	NA	https://www.gtexportal.org/	NA	White,AfricanAmerican,AmericanIndian;Asian;Unknown	670	Blood	Whole_Blood	NA	Healthy
eQTLs	1:2516781	0.976954	1:2532416	rs2985859	T/C	C	MMEL1	ENSG00000142606.11	protein_coding	Beta=0.27	Pvalue=3.93e-06	NA	cis	29036324	http://gong_lab.hzau.edu.cn/PancanQTL	NA	Multipop	150	Male_reproductive_system	Testicular_Germ_Cell_Tumors	NA	tumor_TGCT
eQTLs	1:2516781	0.976954	1:2532453	rs34791736	C/CT	NA	MMEL1;ENSG00000142606.11	ENSG00000142606.11	protein_coding	slope=0.769154	Pvalue=1.10119e-35	Qvalue=2.6518e-28	cis	29022597	https://www.gtexportal.org/	NA	European|AfricanAmerican|Asian	515	Lung	Lung	NA	Healthy
eQTLs	1:2516781	0.976954	1:2532624	rs2985857	C/T	T	TTC34;ENSG00000215912.12	ENSG00000215912.7	protein_coding	slope=-0.338003	Pvalue=5.51338e-09	Qvalue=7.21622e-05	cis	NA	https://www.gtexportal.org/	NA	White,AfricanAmerican,AmericanIndian;Asian;Unknown	202	Brain	Brain_Nucleus_accumbens_basal_ganglia	NA	Healthy
eQTLs	1:2516781	0.976954	1:2532624	rs2985857	C/T	T	MMEL1;ENSG00000142606.15	ENSG00000142606.11	protein_coding	slope=0.747163	Pvalue=8.15277e-69	Qvalue=2.24626e-59	cis	NA	https://www.gtexportal.org/	NA	White,AfricanAmerican,AmericanIndian;Asian;Unknown	515	Lung	Lung	NA	Healthy
eQTLs	1:2516781	0.976954	1:2533552	NA	NA	NA	MELL1;EntrezID=79258	NA	NA	NA	Pvalue=1.59257e-54	NA	NA	20502693	http://eqtl.uchicago.edu/cgi-bin/gbrowse/eqtl/	NA	Recruited_in_Germany	1490	Blood	Monocytes	NA	Healthy
eQTLs	1:2516781	0.972302	1:2534978	rs6664969	G/A	A	MMEL1;ENSG00000142606.15	ENSG00000142606.11	protein_coding	slope=-0.224741	Pvalue=2.12457e-07	Qvalue=0.000638597	cis	NA	https://www.gtexportal.org/	NA	White,AfricanAmerican,AmericanIndian;Asian;Unknown	581	Adipose_Tissue	Adipose_Subcutaneous	NA	Healthy
eQTLs	1:2516781	0.967775	1:2537095	rs78506337	G/A	A	TNFRSF14;ENSG00000157873.17	ENSG00000157873.13	protein_coding	slope=0.19361	Pvalue=2.29073e-06	Qvalue=0.0169608	cis	NA	https://www.gtexportal.org/	NA	White,AfricanAmerican,AmericanIndian;Asian;Unknown	208	Liver	Liver	NA	Healthy
eQTLs	1:2516781	0.967775	1:2537095	rs78506337	G/A	A	MMEL1;ENSG00000142606.15	ENSG00000142606.11	protein_coding	slope=-0.282427	Pvalue=8.94967e-07	Qvalue=0.00400896	cis	NA	https://www.gtexportal.org/	NA	White,AfricanAmerican,AmericanIndian;Asian;Unknown	330	Esophagus	Esophagus_Gastroesophageal_Junction	NA	Healthy
eQTLs	1:2516781	0.854539	1:2537464	rs4074789	A/G	G	FAM213B;ENSG00000157870.10	ENSG00000157870.10	protein_coding	Beta=-0.4506	Pvalue=1.101e-05	FDR=3.209e-03	cis	27863251	https://www.blueprint-epigenome.eu/	NA	European	192	Blood	Neutrophils	NA	Healthy
eQTLs	1:2516781	0.940269	1:2537838	rs41300092	C/T	T	TTC34;ENSG00000215912.12	ENSG00000215912.7	protein_coding	slope=0.201375	Pvalue=1.38622e-15	Qvalue=2.60946e-11	cis	NA	https://www.gtexportal.org/	NA	White,AfricanAmerican,AmericanIndian;Asian;Unknown	532	Nerve	Nerve_Tibial	NA	Healthy
eQTLs	1:2516781	0.854539	1:2539006	NA	NA	NA	C1ORF93;4210133	ENSG00000157870.10	protein_coding	Tstat=-3.721514041	Pvalue=0.000251772	Qvalue=0.021948601	cis	24604202	NA	NA	European	261	Blood	Monocytes	Lps2Hrs	Healthy
eQTLs	1:2516781	0.854539	1:2539006	rs10797437	T/C	C	MMEL1;ENSG00000142606.11	ENSG00000142606.11	protein_coding	slope=-0.498504	Pvalue=3.12895e-13	Qvalue=3.24591e-08	cis	NA	https://www.gtexportal.org/	NA	White,AfricanAmerican,AmericanIndian;Asian;Unknown	174	Small_Intestine	Small_Intestine_Terminal_Ileum	NA	Healthy
eQTLs	1:2516781	0.854539	1:2539006	rs10797437	T/C	C	FAM213B;ENSG00000157870.10	ENSG00000157870.10	protein_coding	slope=-0.215968	Pvalue=1.16427e-08	Qvalue=9.3282e-05	cis	NA	https://www.gtexportal.org/	NA	White,AfricanAmerican,AmericanIndian;Asian;Unknown	515	Lung	Lung	NA	Healthy
eQTLs	1:2516781	0.854539	1:2539006	rs10797437	T/C	C	MMEL1;ENSG00000142606.15	ENSG00000142606.11	protein_coding	slope=-0.461816	Pvalue=1.29261e-26	Qvalue=2.98567e-21	cis	NA	https://www.gtexportal.org/	NA	White,AfricanAmerican,AmericanIndian;Asian;Unknown	584	Blood_Vessel	Artery_Tibial	NA	Healthy
eQTLs	1:2516781	0.854539	1:2539400	rs4445406	T/C	C	MMEL1;ENSG00000142606.11	ENSG00000142606.11	protein_coding	slope=-0.445123	Pvalue=4.78629e-16	Qvalue=1.45562e-11	cis	NA	https://www.gtexportal.org/	NA	White,AfricanAmerican,AmericanIndian;Asian;Unknown	584	Blood_Vessel	Artery_Tibial	NA	Healthy
eQTLs	1:2516781	0.854539	1:2539400	rs4445406	T/C	C	MMEL1;ENSG00000142606.15	ENSG00000142606.11	protein_coding	slope=-0.709148	Pvalue=2.16929e-17	Qvalue=2.46572e-12	cis	NA	https://www.gtexportal.org/	NA	White,AfricanAmerican,AmericanIndian;Asian;Unknown	208	Liver	Liver	NA	Healthy
eQTLs	1:2516781	0.854539	1:2539400	rs4445406	T/C	C	FAM213B;ENSG00000157870.14	ENSG00000157870.10	protein_coding	slope=-0.287944	Pvalue=3.97376e-09	Qvalue=3.96424e-05	cis	NA	https://www.gtexportal.org/	NA	White,AfricanAmerican,AmericanIndian;Asian;Unknown	227	Spleen	Spleen	NA	Healthy
eQTLs	1:2516781	0.854539	1:2539400	rs4445406	T/C	C	TTC34;ENSG00000215912.12	ENSG00000215912.7	protein_coding	slope=0.232593	Pvalue=8.92616e-08	Qvalue=0.000879657	cis	NA	https://www.gtexportal.org/	NA	White,AfricanAmerican,AmericanIndian;Asian;Unknown	324	Stomach	Stomach	NA	Healthy
eQTLs	1:2516781	0.854539	1:2539532	rs10910108	A/G	G	FAM213B;ENSG00000157870.10	ENSG00000157870.10	protein_coding	Beta=-0.5317	Pvalue=1.222e-06	FDR=9.863e-04	cis	27863251	https://www.blueprint-epigenome.eu/	NA	European	171	Blood	T-Cells	NA	Healthy
eQTLs	1:2516781	0.854539	1:2539555	rs4278312	A/G	NA	MMEL1;ENSG00000142606.11	ENSG00000142606.11	protein_coding	slope=-0.473235	Pvalue=1.92417e-12	Qvalue=8.44677e-08	cis	29022597	https://www.gtexportal.org/	NA	European|AfricanAmerican|Asian	584	Blood_Vessel	Artery_Tibial	NA	Healthy
eQTLs	1:2516781	0.935619	1:2539796	rs4073285	C/T	T	TTC34;ENSG00000215912.12	ENSG00000215912.7	protein_coding	slope=0.284113	Pvalue=7.50803e-09	Qvalue=6.20921e-05	cis	NA	https://www.gtexportal.org/	NA	White,AfricanAmerican,AmericanIndian;Asian;Unknown	227	Spleen	Spleen	NA	Healthy
eQTLs	1:2516781	0.935619	1:2539796	rs4073285	C/T	T	TTC34;ENSG00000215912.12	ENSG00000215912.7	protein_coding	slope=0.326675	Pvalue=5.57858e-15	Qvalue=2.23265e-10	cis	NA	https://www.gtexportal.org/	NA	White,AfricanAmerican,AmericanIndian;Asian;Unknown	330	Esophagus	Esophagus_Gastroesophageal_Junction	NA	Healthy
eQTLs	1:2516781	0.935619	1:2539796	rs4073285	C/T	T	TTC34;ENSG00000215912.12	ENSG00000215912.7	protein_coding	slope=0.258149	Pvalue=2.44551e-12	Qvalue=3.05333e-08	cis	NA	https://www.gtexportal.org/	NA	White,AfricanAmerican,AmericanIndian;Asian;Unknown	465	Esophagus	Esophagus_Muscularis	NA	Healthy
eQTLs	1:2516781	0.935619	1:2539796	rs4073285	C/T	T	TTC34;ENSG00000215912.12	ENSG00000215912.7	protein_coding	slope=0.207425	Pvalue=1.91073e-06	Qvalue=0.00344211	cis	NA	https://www.gtexportal.org/	NA	White,AfricanAmerican,AmericanIndian;Asian;Unknown	483	Cells_Transformed_fibroblasts	Cells_Cultured_fibroblasts	NA	Healthy
eQTLs	1:2516781	0.935619	1:2539796	rs4073285	C/T	T	TTC34;ENSG00000215912.7	ENSG00000215912.7	protein_coding	Beta=0.7921	Pvalue=2.579e-13	FDR=2.438e-10	cis	27863251	https://www.blueprint-epigenome.eu/	NA	European	171	Blood	T-Cells	NA	Healthy
eQTLs	1:2516781	0.935619	1:2539796	rs4073285	C/T	T	MMEL1;ENSG00000142606.11	ENSG00000142606.11	protein_coding	Beta=-0.4511	Pvalue=1.617e-05	FDR=2.971e-03	cis	27863251	https://www.blueprint-epigenome.eu/	NA	European	192	Blood	Neutrophils	NA	Healthy
eQTLs	1:2516781	0.935846	1:2539981	rs781075670	CACAT/C	C	MMEL1	ENSG00000142606.11	protein_coding	Beta=-0.34	Pvalue= 1.25e-09	NA	cis	29036324	http://gong_lab.hzau.edu.cn/PancanQTL	NA	Multipop	514	Lung	Lung_adenocarcinoma	NA	tumor_LUAD
eQTLs	1:2516781	0.850411	1:2541269	rs10797440	A/G	NA	MMEL1;ENSG00000142606.11	ENSG00000142606.11	protein_coding	slope=-0.712884	Pvalue=3.0285e-08	Qvalue=0.00186711	cis	29022597	https://www.gtexportal.org/	NA	European|AfricanAmerican|Asian	208	Liver	Liver	NA	Healthy
eQTLs	1:2516781	0.850411	1:2541269	rs10797440	A/G	G	MMEL1;ENSG00000142606.11	ENSG00000142606.11	protein_coding	slope=-0.72995	Pvalue=1.00457e-13	Qvalue=1.03535e-08	cis	NA	https://www.gtexportal.org/	NA	White,AfricanAmerican,AmericanIndian;Asian;Unknown	208	Liver	Liver	NA	Healthy
eQTLs	1:2516781	0.846986	1:2542653	rs10910111	A/G	G	MMEL1;ENSG00000142606.11	ENSG00000142606.11	protein_coding	slope=-0.485084	Pvalue=1.71473e-11	Qvalue=6.56036e-07	cis	NA	https://www.gtexportal.org/	NA	White,AfricanAmerican,AmericanIndian;Asian;Unknown	194	Brain	Brain_Caudate_basal_ganglia	NA	Healthy
eQTLs	1:2516781	0.846986	1:2542653	rs10910111	A/G	G	MMEL1;ENSG00000142606.11	ENSG00000142606.11	protein_coding	slope=-0.859472	Pvalue=2.04217e-18	Qvalue=3.73695e-13	cis	NA	https://www.gtexportal.org/	NA	White,AfricanAmerican,AmericanIndian;Asian;Unknown	227	Spleen	Spleen	NA	Healthy
eQTLs	1:2516781	0.940269	1:2544640	rs10752748	G/A	NA	MMEL1;ENSG00000142606.11	ENSG00000142606.11	protein_coding	slope=-0.290645	Pvalue=2.52625e-06	Qvalue=0.0246349	cis	29022597	https://www.gtexportal.org/	NA	European|AfricanAmerican|Asian	469	Adipose_Tissue	Adipose_Visceral_Omentum	NA	Healthy
eQTLs	1:2516781	0.940269	1:2546229	rs6684865	A/G	G	MMEL1	ENSG00000142606.11	protein_coding	Beta=0.17	Pvalue= 7.39e-08	NA	cis	29036324	http://gong_lab.hzau.edu.cn/PancanQTL	NA	Multipop	1092	Breast	Breast_invasive_carcinoma	NA	tumor_BRCA
eQTLs	1:2516781	0.940269	1:2546229	rs6684865	A/G	G	MMEL1	ENSG00000142606.11	protein_coding	Beta=0.63	Pvalue=2.58e-05	NA	cis	29036324	http://gong_lab.hzau.edu.cn/PancanQTL	NA	Multipop	80	Eye	Uveal_Melanoma	NA	tumor_UVM
eQTLs	1:2516781	0.850411	1:2548852	rs10752749	A/C	C	TTC34;ENSG00000215912.12	ENSG00000215912.7	protein_coding	slope=0.298857	Pvalue=5.35279e-09	Qvalue=0.000108603	cis	NA	https://www.gtexportal.org/	NA	White,AfricanAmerican,AmericanIndian;Asian;Unknown	213	Blood_Vessel	Artery_Coronary	NA	Healthy
eQTLs	1:2516781	0.850411	1:2548852	rs10752749	A/C	C	TTC34;ENSG00000215912.12	ENSG00000215912.7	protein_coding	slope=0.106063	Pvalue=6.49644e-06	Qvalue=0.0154128	cis	NA	https://www.gtexportal.org/	NA	White,AfricanAmerican,AmericanIndian;Asian;Unknown	322	Male_reproductive_system	Testis	NA	Healthy
eQTLs	1:2516781	0.854539	1:2551053	rs10910112	T/C	C	MMEL1;ENSG00000142606.11	ENSG00000142606.11	protein_coding	slope=-0.288392	Pvalue=1.61014e-07	Qvalue=0.00151133	cis	NA	https://www.gtexportal.org/	NA	White,AfricanAmerican,AmericanIndian;Asian;Unknown	368	Large_Intestine	Colon_Transverse	NA	Healthy
eQTLs	1:2516781	0.854539	1:2553542	rs74731535	TAGG/T	T	MMEL1;ENSG00000142606.15	ENSG00000142606.11	protein_coding	slope=-0.350385	Pvalue=4.15956e-23	Qvalue=5.13899e-18	cis	NA	https://www.gtexportal.org/	NA	White,AfricanAmerican,AmericanIndian;Asian;Unknown	469	Adipose_Tissue	Adipose_Visceral_Omentum	NA	Healthy
eQTLs	1:2516781	0.854539	1:2553542	rs74731535	TAGG/T	T	MMEL1	ENSG00000142606.11	protein_coding	Beta=-0.36	Pvalue=1.18e-06	NA	cis	29036324	http://gong_lab.hzau.edu.cn/PancanQTL	NA	Multipop	286	Large_Intestine	Colon_adenocarcinoma	NA	tumor_COAD
eQTLs	1:2516781	0.940269	1:2553624	rs3890745	T/C	NA	MMEL1;ENSG00000142606.11	ENSG00000142606.11	protein_coding	slope=-0.208387	Pvalue=5.26137e-07	Qvalue=0.00503152	cis	29022597	https://www.gtexportal.org/	NA	European|AfricanAmerican|Asian	322	Male_reproductive_system	Testis	NA	Healthy
eQTLs	1:2516781	0.850411	1:2553758	rs4474198	C/T	T	TNFRSF14,RP3-395M20.8;ENSG00000157873,ENSG00000238164	ENSG00000238164.2	processed_transcript	ZScore=-4.7393778	Pvalue=2.14E-06	Qvalue=0.001465601	cis	27918533	NA	NA	Dutch	670	Blood	Whole_Blood	NA	Healthy
eQTLs	1:2516781	0.850411	1:2553758	rs4474198	C/T	T	TNFRSF14,RP3-395M20.8;ENSG00000157873,ENSG00000238164	ENSG00000157873.13	protein_coding	ZScore=-4.7393778	Pvalue=2.14E-06	Qvalue=0.001465601	cis	27918533	NA	NA	Dutch	670	Blood	Whole_Blood	NA	Healthy
eQTLs	1:2516781	0.850411	1:2553758	rs4474198	C/T	T	MMEL1	ENSG00000142606.11	protein_coding	Beta=-0.21	Pvalue= 1.02e-04	NA	cis	29036324	http://gong_lab.hzau.edu.cn/PancanQTL	NA	Multipop	369	Liver	Liver_hepatocellular_carcinoma	NA	tumor_LIHC
eQTLs	1:2516781	0.850411	1:2553758	rs4474198	C/T	T	C1orf93	ENSG00000157870.10	protein_coding	Beta=-0.2	Pvalue= 7.32e-06	NA	cis	29036324	http://gong_lab.hzau.edu.cn/PancanQTL	NA	Multipop	494	Male_reproductive_system	Prostate_adenocarcinoma	NA	tumor_PRAD
eQTLs	1:2516781	0.940269	1:2554563	rs12146058	A/G	G	TTC34;ENSG00000215912.12	ENSG00000215912.7	protein_coding	slope=0.35475	Pvalue=2.21188e-13	Qvalue=4.83483e-09	cis	NA	https://www.gtexportal.org/	NA	White,AfricanAmerican,AmericanIndian;Asian;Unknown	305	Pancreas	Pancreas	NA	Healthy
eQTLs	1:2516781	0.940269	1:2555640	rs28568531	T/A	A	TTC34;ENSG00000215912.7	ENSG00000215912.7	protein_coding	slope=0.302343	Pvalue=3.98715e-06	Qvalue=0.0104245	cis	NA	https://www.gtexportal.org/	NA	White,AfricanAmerican,AmericanIndian;Asian;Unknown	605	Skin	Skin_Sun_Exposed_Lower_leg	NA	Healthy
eQTLs	1:2516781	0.940269	1:2556125	NA	C/T	T	TTC34;ENSG00000215912.12	ENSG00000215912.7	protein_coding	slope=0.190894	Pvalue=3.69485e-06	Qvalue=0.0246221	cis	NA	https://www.gtexportal.org/	NA	White,AfricanAmerican,AmericanIndian;Asian;Unknown	174	Small_Intestine	Small_Intestine_Terminal_Ileum	NA	Healthy
eQTLs	1:2516781	0.854539	1:2557376	rs112944993	G/GGAA	GGAA	MMEL1;ENSG00000142606.15	ENSG00000142606.11	protein_coding	slope=0.471129	Pvalue=9.87999e-13	Qvalue=3.21222e-08	cis	NA	https://www.gtexportal.org/	NA	White,AfricanAmerican,AmericanIndian;Asian;Unknown	194	Brain	Brain_Caudate_basal_ganglia	NA	Healthy
eQTLs	1:2516781	0.940269	1:2558308	rs6668149	A/C	NA	MMEL1;ENSG00000142606.11	ENSG00000142606.11	protein_coding	slope=0.586081	Pvalue=4.88572e-21	Qvalue=2.2914e-15	cis	29022597	https://www.gtexportal.org/	NA	European|AfricanAmerican|Asian	574	Thyroid	Thyroid	NA	Healthy
eQTLs	1:2516781	0.940269	1:2560735	rs4648657	A/G	G	TTC34;ENSG00000215912.12	ENSG00000215912.7	protein_coding	slope=-0.143382	Pvalue=2.46935e-07	Qvalue=0.00179113	cis	NA	https://www.gtexportal.org/	NA	White,AfricanAmerican,AmericanIndian;Asian;Unknown	396	Breast	Breast_Mammary_Tissue	NA	Healthy
eQTLs	1:2516781	0.858073	1:2560882	rs4648658	G/A	A	SLC35E2	ENSG00000215790.2	protein_coding	Beta=-0.17	Pvalue= 7.30e-06	NA	cis	29036324	http://gong_lab.hzau.edu.cn/PancanQTL	NA	Multipop	408	Bladder	Bladder_Urothelial_Carcinoma	NA	tumor_BLCA
eQTLs	1:2516781	0.940269	1:2567500	rs6666788	A/G	G	TTC34;ENSG00000215912.12	ENSG00000215912.7	protein_coding	slope=-0.470601	Pvalue=6.9042e-11	Qvalue=2.86368e-06	cis	NA	https://www.gtexportal.org/	NA	White,AfricanAmerican,AmericanIndian;Asian;Unknown	147	Blood	Cells_EBV-transformed_lymphocytes	NA	Healthy
eQTLs	1:2516781	0.940269	1:2567500	rs6666788	A/G	G	MMEL1;ENSG00000142606.15	ENSG00000142606.11	protein_coding	slope=0.422277	Pvalue=1.85506e-16	Qvalue=3.13285e-11	cis	NA	https://www.gtexportal.org/	NA	White,AfricanAmerican,AmericanIndian;Asian;Unknown	174	Small_Intestine	Small_Intestine_Terminal_Ileum	NA	Healthy
eQTLs	1:2516781	0.940269	1:2567500	rs6666788	A/G	G	TTC34;ENSG00000215912.12	ENSG00000215912.7	protein_coding	slope=-0.269413	Pvalue=7.24354e-15	Qvalue=1.49082e-10	cis	NA	https://www.gtexportal.org/	NA	White,AfricanAmerican,AmericanIndian;Asian;Unknown	670	Blood	Whole_Blood	NA	Healthy
eQTLs	1:2516781	0.940269	1:2567500	NA	G/A	G	FAM213B;ENSG00000157870.9	ENSG00000157870.10	protein_coding	Beta=0.278	Pvalue=4.764e-06	NA	cis	28394350	NA	NA	Sardinian	606	Blood	Leukocytes	NA	Healthy
eQTLs	1:2516781	0.922305	1:2570023	rs4648565	A/G	G	TNFRSF14;ENSG00000157873.13	ENSG00000157873.13	protein_coding	slope=-0.135205	Pvalue=2.24481e-05	Qvalue=0.0387838	cis	NA	https://www.gtexportal.org/	NA	White,AfricanAmerican,AmericanIndian;Asian;Unknown	574	Thyroid	Thyroid	NA	Healthy
eQTLs	1:2516781	0.922305	1:2570023	rs4648565	A/G	G	TTC34;ENSG00000215912.12	ENSG00000215912.7	protein_coding	slope=-0.273273	Pvalue=2.30443e-06	Qvalue=0.00938773	cis	NA	https://www.gtexportal.org/	NA	White,AfricanAmerican,AmericanIndian;Asian;Unknown	175	Brain	Brain_Cerebellar_Hemisphere	NA	Healthy
eQTLs	1:2516781	0.922305	1:2570023	rs4648565	A/G	G	TTC34;ENSG00000215912.12	ENSG00000215912.7	protein_coding	slope=-0.272784	Pvalue=3.80952e-09	Qvalue=6.07957e-05	cis	NA	https://www.gtexportal.org/	NA	White,AfricanAmerican,AmericanIndian;Asian;Unknown	221	Male_reproductive_system	Prostate	NA	Healthy
eQTLs	1:2516781	0.940269	1:2574078	rs9970196	T/C	C	TTC34;ENSG00000215912.12	ENSG00000215912.7	protein_coding	slope=-0.551204	Pvalue=6.72026e-16	Qvalue=4.23387e-11	cis	NA	https://www.gtexportal.org/	NA	White,AfricanAmerican,AmericanIndian;Asian;Unknown	237	Pituitary	Pituitary	NA	Healthy
eQTLs	1:2516781	0.940269	1:2574078	rs9970196	T/C	C	TTC34;ENSG00000215912.12	ENSG00000215912.7	protein_coding	slope=-0.236029	Pvalue=7.18866e-09	Qvalue=5.76591e-05	cis	NA	https://www.gtexportal.org/	NA	White,AfricanAmerican,AmericanIndian;Asian;Unknown	368	Large_Intestine	Colon_Transverse	NA	Healthy
eQTLs	1:2516781	0.940269	1:2574078	rs9970196	T/C	C	TTC34;ENSG00000215912.12	ENSG00000215912.7	protein_coding	slope=-0.255519	Pvalue=7.63963e-12	Qvalue=1.11254e-07	cis	NA	https://www.gtexportal.org/	NA	White,AfricanAmerican,AmericanIndian;Asian;Unknown	387	Blood_Vessel	Artery_Aorta	NA	Healthy
eQTLs	1:2516781	0.940269	1:2574078	rs9970196	T/C	T	TTC34,RP13-436F16.1;ENSG00000215912,ENSG00000237058	ENSG00000237058.1	antisense	ZScore=18.8513295	Pvalue=2.87E-79	Qvalue=0	cis	27918533	NA	NA	Dutch	670	Blood	Whole_Blood	NA	Healthy
eQTLs	1:2516781	0.940269	1:2574078	rs9970196	T/C	T	TTC34,RP13-436F16.1;ENSG00000215912,ENSG00000237058	ENSG00000215912.7	protein_coding	ZScore=18.8513295	Pvalue=2.87E-79	Qvalue=0	cis	27918533	NA	NA	Dutch	670	Blood	Whole_Blood	NA	Healthy
eQTLs	1:2516781	0.921995	1:2581542	rs28611770	A/G	G	MMEL1;ENSG00000142606.15	ENSG00000142606.11	protein_coding	slope=0.361978	Pvalue=3.06623e-06	Qvalue=0.0166822	cis	NA	https://www.gtexportal.org/	NA	White,AfricanAmerican,AmericanIndian;Asian;Unknown	233	Adrenal_Gland	Adrenal_Gland	NA	Healthy
eQTLs	1:2516781	0.906114	1:2622489	rs56814247	A/G	G	TTC34;ENSG00000215912.7	ENSG00000215912.7	protein_coding	slope=-0.214942	Pvalue=1.08106e-06	Qvalue=0.004832	cis	NA	https://www.gtexportal.org/	NA	White,AfricanAmerican,AmericanIndian;Asian;Unknown	322	Male_reproductive_system	Testis	NA	Healthy
eQTLs	1:2516781	0.906114	1:2622489	rs56814247	A/G	G	MMEL1;ENSG00000142606.11	ENSG00000142606.11	protein_coding	slope=0.312553	Pvalue=2.91162e-11	Qvalue=6.46086e-07	cis	NA	https://www.gtexportal.org/	NA	White,AfricanAmerican,AmericanIndian;Asian;Unknown	469	Adipose_Tissue	Adipose_Visceral_Omentum	NA	Healthy
eQTLs	1:2516781	0.906114	1:2622489	rs56814247	A/G	G	TNFRSF14;ENSG00000157873.13	ENSG00000157873.13	protein_coding	slope=-0.112011	Pvalue=1.94158e-05	Qvalue=0.0412642	cis	NA	https://www.gtexportal.org/	NA	White,AfricanAmerican,AmericanIndian;Asian;Unknown	581	Adipose_Tissue	Adipose_Subcutaneous	NA	Healthy
eQTLs	1:2516781	0.935846	1:2708430	rs10909839	G/A	A	TTC34;ENSG00000215912.12	ENSG00000215912.7	protein_coding	slope=0.296427	Pvalue=2.54104e-14	Qvalue=6.6171e-10	cis	NA	https://www.gtexportal.org/	NA	White,AfricanAmerican,AmericanIndian;Asian;Unknown	372	Heart	Heart_Atrial_Appendage	NA	Healthy
eQTLs	1:2516781	0.935846	1:2708430	rs10909839	G/A	A	TTC34;ENSG00000215912.12	ENSG00000215912.7	protein_coding	slope=0.196665	Pvalue=2.88902e-17	Qvalue=7.42017e-13	cis	NA	https://www.gtexportal.org/	NA	White,AfricanAmerican,AmericanIndian;Asian;Unknown	574	Thyroid	Thyroid	NA	Healthy
eQTLs	1:2516781	0.935846	1:2709164	rs4648356	C/A	A	TTC34;ENSG00000215912.7	ENSG00000215912.7	protein_coding	slope=0.161532	Pvalue=2.90204e-05	Qvalue=0.0490062	cis	NA	https://www.gtexportal.org/	NA	White,AfricanAmerican,AmericanIndian;Asian;Unknown	574	Thyroid	Thyroid	NA	Healthy
eQTLs	1:2516781	0.935846	1:2709164	rs4648356	C/A	A	TTC34;ENSG00000215912.12	ENSG00000215912.7	protein_coding	slope=0.186871	Pvalue=2.91471e-07	Qvalue=0.000876042	cis	NA	https://www.gtexportal.org/	NA	White,AfricanAmerican,AmericanIndian;Asian;Unknown	517	Skin	Skin_Not_Sun_Exposed_Suprapubic	NA	Healthy
eQTLs	1:2516781	0.927101	1:2720173	rs897625	A/G	NA	MMEL1;ENSG00000142606.11	ENSG00000142606.11	protein_coding	slope=-0.600705	Pvalue=1.99075e-09	Qvalue=0.000311494	cis	29022597	https://www.gtexportal.org/	NA	European|AfricanAmerican|Asian	174	Small_Intestine	Small_Intestine_Terminal_Ileum	NA	Healthy
eQTLs	1:2516781	0.927101	1:2720173	rs897625	A/G	G	MMEL1;ENSG00000142606.15	ENSG00000142606.11	protein_coding	slope=-0.246009	Pvalue=2.87571e-10	Qvalue=3.92988e-06	cis	NA	https://www.gtexportal.org/	NA	White,AfricanAmerican,AmericanIndian;Asian;Unknown	368	Large_Intestine	Colon_Transverse	NA	Healthy
eQTLs	1:2516781	0.927101	1:2720173	rs897625	A/G	G	MMEL1;ENSG00000142606.15	ENSG00000142606.11	protein_coding	slope=-0.363148	Pvalue=2.17917e-08	Qvalue=0.00016707	cis	NA	https://www.gtexportal.org/	NA	White,AfricanAmerican,AmericanIndian;Asian;Unknown	372	Heart	Heart_Atrial_Appendage	NA	Healthy
eQTLs	1:2516781	0.931457	1:2721149	rs2100574	G/A	A	MMEL1;ENSG00000142606.11	ENSG00000142606.11	protein_coding	slope=-0.514499	Pvalue=7.42217e-29	Qvalue=4.33491e-23	cis	NA	https://www.gtexportal.org/	NA	White,AfricanAmerican,AmericanIndian;Asian;Unknown	574	Thyroid	Thyroid	NA	Healthy
eQTLs	1:2516781	0.931457	1:2721149	rs2100574	G/A	A	MMEL1;ENSG00000142606.15	ENSG00000142606.11	protein_coding	slope=-0.473694	Pvalue=8.42436e-35	Qvalue=1.21286e-28	cis	NA	https://www.gtexportal.org/	NA	White,AfricanAmerican,AmericanIndian;Asian;Unknown	574	Thyroid	Thyroid	NA	Healthy
eQTLs	1:2516781	0.931457	1:2721149	rs2100574	G/A	A	TTC34;ENSG00000215912.12	ENSG00000215912.7	protein_coding	slope=0.276125	Pvalue=6.15607e-18	Qvalue=1.61106e-13	cis	NA	https://www.gtexportal.org/	NA	White,AfricanAmerican,AmericanIndian;Asian;Unknown	605	Skin	Skin_Sun_Exposed_Lower_leg	NA	Healthy
eQTLs	1:2520527	0.947166	1:2501222	rs10797431	G/T	T	FAM213B;ENSG00000157870.10	ENSG00000157870.10	protein_coding	slope=-0.165454	Pvalue=9.12547e-07	Qvalue=0.00348837	cis	NA	https://www.gtexportal.org/	NA	White,AfricanAmerican,AmericanIndian;Asian;Unknown	300	Connective_Tissue	Cells_Transformed_fibroblasts	NA	Healthy
eQTLs	1:2520527	0.947166	1:2501222	rs10797431	G/T	T	FAM213B;ENSG00000157870.14	ENSG00000157870.10	protein_coding	slope=-0.144447	Pvalue=1.26133e-10	Qvalue=7.21761e-07	cis	NA	https://www.gtexportal.org/	NA	White,AfricanAmerican,AmericanIndian;Asian;Unknown	483	Cells_Transformed_fibroblasts	Cells_Cultured_fibroblasts	NA	Healthy
eQTLs	1:2520527	0.857423	1:2507415	NA	NA	NA	MMEL1	ENSG00000142606.11	protein_coding	NA	Pvalue=4.94E-13	Qvalue=1.04E-08	cis	23474282	NA	NA	White|Asian|Black-153|18|2	173	Small_Intestine	Ileum	NA	Ulcerative_colitis_or_Familial_adenomatous_polyposis
eQTLs	1:2520527	0.857423	1:2507415	NA	NA	NA	MMEL1	ENSG00000142606.11	protein_coding	NA	Pvalue=4.94E-13	Qvalue=8.98E-10	cis	23474282	NA	NA	White|Asian|Black-153|18|2	173	Small_Intestine	Ileum	NA	Ulcerative_colitis_or_Familial_adenomatous_polyposis
eQTLs	1:2520527	0.857423	1:2507415	NA	G/T	T	MMEL1;ENSG00000142606.11	ENSG00000142606.11	protein_coding	slope=-0.274049	Pvalue=2.87445e-07	Qvalue=0.00144599	cis	NA	https://www.gtexportal.org/	NA	White,AfricanAmerican,AmericanIndian;Asian;Unknown	581	Adipose_Tissue	Adipose_Subcutaneous	NA	Healthy
eQTLs	1:2520527	0.857423	1:2507415	NA	G/T	T	RP3-395M20.9;ENSG00000228037.1	ENSG00000228037.1	antisense	slope=0.243139	Pvalue=1.05311e-05	Qvalue=0.02744	cis	NA	https://www.gtexportal.org/	NA	White,AfricanAmerican,AmericanIndian;Asian;Unknown	581	Adipose_Tissue	Adipose_Subcutaneous	NA	Healthy
eQTLs	1:2520527	0.857423	1:2507415	NA	G/T	T	RP3-395M20.9;ENSG00000228037.1	ENSG00000228037.1	antisense	slope=0.228161	Pvalue=8.77577e-08	Qvalue=0.00026924	cis	NA	https://www.gtexportal.org/	NA	White,AfricanAmerican,AmericanIndian;Asian;Unknown	581	Adipose_Tissue	Adipose_Subcutaneous	NA	Healthy
eQTLs	1:2520527	0.857423	1:2507415	NA	G/T	T	TTC34;ENSG00000215912.12	ENSG00000215912.7	protein_coding	slope=0.255834	Pvalue=3.31653e-18	Qvalue=1.33003e-13	cis	NA	https://www.gtexportal.org/	NA	White,AfricanAmerican,AmericanIndian;Asian;Unknown	584	Blood_Vessel	Artery_Tibial	NA	Healthy
eQTLs	1:2520527	1	1:2520302	rs6667564	T/C	NA	MMEL1;ENSG00000142606.11	ENSG00000142606.11	protein_coding	slope=-0.481957	Pvalue=3.81987e-08	Qvalue=0.00159113	cis	29022597	https://www.gtexportal.org/	NA	European|AfricanAmerican|Asian	194	Brain	Brain_Caudate_basal_ganglia	NA	Healthy
eQTLs	1:2520527	1	1:2520302	rs6667564	T/C	NA	FAM213B;ENSG00000157870.10	ENSG00000157870.10	protein_coding	slope=-0.295396	Pvalue=9.79871e-09	Qvalue=0.000165712	cis	29022597	https://www.gtexportal.org/	NA	European|AfricanAmerican|Asian	515	Lung	Lung	NA	Healthy
eQTLs	1:2520527	1	1:2520302	rs6667564	T/C	C	TNFRSF14;ENSG00000157873.13	ENSG00000157873.13	protein_coding	slope=0.237251	Pvalue=1.10929e-07	Qvalue=0.00170323	cis	NA	https://www.gtexportal.org/	NA	White,AfricanAmerican,AmericanIndian;Asian;Unknown	208	Liver	Liver	NA	Healthy
eQTLs	1:2520527	1	1:2520302	rs6667564	T/C	C	LOC115110	NA	NA	Beta=-0.47	Pvalue=7.48e-06	NA	NA	29036324	http://gong_lab.hzau.edu.cn/PancanQTL	NA	Multipop	120	Thymus	Thymoma	NA	tumor_THYM
eQTLs	1:2520527	1	1:2520500	rs6701238	G/A	NA	FAM213B;ENSG00000157870.10	ENSG00000157870.10	protein_coding	slope=-0.392393	Pvalue=3.04309e-06	Qvalue=0.0268099	cis	29022597	https://www.gtexportal.org/	NA	European|AfricanAmerican|Asian	209	Brain	Brain_Cerebellum	NA	Healthy
eQTLs	1:2520527	0.909558	1:2523212	rs876938	G/C	C	TTC34;ENSG00000215912.12	ENSG00000215912.7	protein_coding	slope=0.417152	Pvalue=1.81782e-13	Qvalue=2.9123e-09	cis	NA	https://www.gtexportal.org/	NA	White,AfricanAmerican,AmericanIndian;Asian;Unknown	209	Brain	Brain_Cerebellum	NA	Healthy
eQTLs	1:2520527	0.888149	1:2523706	rs867435	C/T	T	MMEL1	ENSG00000142606.11	protein_coding	Beta=-0.48	Pvalue= 7.02e-19	NA	cis	29036324	http://gong_lab.hzau.edu.cn/PancanQTL	NA	Multipop	494	Male_reproductive_system	Prostate_adenocarcinoma	NA	tumor_PRAD
eQTLs	1:2520527	0.888149	1:2523706	rs867435	C/T	T	MMEL1	ENSG00000142606.11	protein_coding	Beta=-0.22	Pvalue= 3.26e-06	NA	cis	29036324	http://gong_lab.hzau.edu.cn/PancanQTL	NA	Multipop	500	Lung	Lung_squamous_cell_carcinoma	NA	tumor_LUSC
eQTLs	1:2520527	0.900786	1:2523811	rs187786174	G/A	NA	TTC34;ENSG00000215912.7	ENSG00000215912.7	protein_coding	slope=0.349624	Pvalue=2.6589e-06	Qvalue=0.0141663	cis	29022597	https://www.gtexportal.org/	NA	European|AfricanAmerican|Asian	584	Blood_Vessel	Artery_Tibial	NA	Healthy
eQTLs	1:2520527	0.900786	1:2523969	rs184574713	C/A	A	MMEL1	ENSG00000142606.11	protein_coding	Beta=-0.23	Pvalue= 9.75e-10	NA	cis	29036324	http://gong_lab.hzau.edu.cn/PancanQTL	NA	Multipop	503	Thyroid	Thyroid_carcinoma	NA	tumor_THCA
eQTLs	1:2520527	0.896497	1:2523999	rs193231151	G/A	NA	MMEL1;ENSG00000142606.11	ENSG00000142606.11	protein_coding	slope=-0.745155	Pvalue=5.76296e-13	Qvalue=2.45442e-07	cis	29022597	https://www.gtexportal.org/	NA	European|AfricanAmerican|Asian	202	Brain	Brain_Nucleus_accumbens_basal_ganglia	NA	Healthy
eQTLs	1:2520527	0.896497	1:2523999	rs193231151	G/A	NA	MMEL1;ENSG00000142606.11	ENSG00000142606.11	protein_coding	slope=-0.71914	Pvalue=3.06292e-09	Qvalue=0.000216595	cis	29022597	https://www.gtexportal.org/	NA	European|AfricanAmerican|Asian	227	Spleen	Spleen	NA	Healthy
eQTLs	1:2520527	0.990943	1:2524457	rs745367	T/C	C	MMEL1;ENSG00000142606.11	ENSG00000142606.11	protein_coding	slope=-0.71237	Pvalue=1.79492e-15	Qvalue=2.14121e-10	cis	NA	https://www.gtexportal.org/	NA	White,AfricanAmerican,AmericanIndian;Asian;Unknown	202	Brain	Brain_Nucleus_accumbens_basal_ganglia	NA	Healthy
eQTLs	1:2520527	0.990943	1:2524457	rs745367	T/C	C	MMEL1;ENSG00000142606.15	ENSG00000142606.11	protein_coding	slope=-0.706066	Pvalue=3.74248e-24	Qvalue=2.3874e-18	cis	NA	https://www.gtexportal.org/	NA	White,AfricanAmerican,AmericanIndian;Asian;Unknown	202	Brain	Brain_Nucleus_accumbens_basal_ganglia	NA	Healthy
eQTLs	1:2520527	0.990943	1:2524457	rs745367	T/C	C	FAM213B;ENSG00000157870.14	ENSG00000157870.10	protein_coding	slope=-0.268356	Pvalue=2.10314e-16	Qvalue=5.6159e-12	cis	NA	https://www.gtexportal.org/	NA	White,AfricanAmerican,AmericanIndian;Asian;Unknown	515	Lung	Lung	NA	Healthy
eQTLs	1:2520527	0.901315	1:2524915	NA	NA	NA	MMEL1	ENSG00000142606.11	protein_coding	NA	Pvalue=2.21E-13	Qvalue=1.76E-09	cis	23474282	NA	NA	White|Asian|Black-153|18|2	173	Small_Intestine	Ileum	NA	Ulcerative_colitis_or_Familial_adenomatous_polyposis
eQTLs	1:2520527	0.901315	1:2524915	NA	NA	NA	MMEL1	ENSG00000142606.11	protein_coding	NA	Pvalue=2.21E-13	Qvalue=2.01E-10	cis	23474282	NA	NA	White|Asian|Black-153|18|2	173	Small_Intestine	Ileum	NA	Ulcerative_colitis_or_Familial_adenomatous_polyposis
eQTLs	1:2520527	0.901315	1:2524915	NA	NA	NA	MMEL1	ENSG00000142606.11	protein_coding	NA	Pvalue=1.10408e-76	NA	cis	24092820	NA	NA	European_Ancestry	922	Blood	Whole_Blood	NA	Healthy_Depression
eQTLs	1:2520527	0.901315	1:2524915	rs10752747	T/G	T	MMEL1;ENSG00000142606	ENSG00000142606.11	protein_coding	Zscore=-33.3215	Pvalue=1.8791E-243	FDR=0.0	cis	NA	https://eqtlgen.org/	https://www.biorxiv.org/content/10.1101/134551v1	Multipop	31684	Blood	WholeBlood	NA	Healthy
eQTLs	1:2520527	0.990943	1:2524943	rs3828154	G/A	A	MMEL1;ENSG00000142606.11	ENSG00000142606.11	protein_coding	slope=-0.719326	Pvalue=1.4313e-50	Qvalue=3.00247e-42	cis	NA	https://www.gtexportal.org/	NA	White,AfricanAmerican,AmericanIndian;Asian;Unknown	515	Lung	Lung	NA	Healthy
eQTLs	1:2520527	0.901315	1:2524966	rs3748819	C/T	T	MMEL1;ENSG00000142606	ENSG00000142606.11	protein_coding	ZScore=-22.8955964	Pvalue=5.14E-116	Qvalue=0	cis	27918533	NA	NA	Dutch	670	Blood	Whole_Blood	NA	Healthy
eQTLs	1:2520527	0.901315	1:2525660	rs3748818	G/A	A	MMEL1;ENSG00000142606.15	ENSG00000142606.11	protein_coding	slope=-0.521098	Pvalue=1.32355e-27	Qvalue=1.56252e-22	cis	NA	https://www.gtexportal.org/	NA	White,AfricanAmerican,AmericanIndian;Asian;Unknown	670	Blood	Whole_Blood	NA	Healthy
eQTLs	1:2520527	0.986375	1:2526746	NA	NA	NA	C1ORF93;4210133	ENSG00000157870.10	protein_coding	Tstat=-7.262922101	Pvalue=2.82E-12	Qvalue=6.40E-10	cis	24604202	NA	NA	European	367	Blood	Monocytes	Ifn	Healthy
eQTLs	1:2520527	0.986375	1:2526746	rs3748816	A/G	G	MMEL1;2070246	ENSG00000142606.11	protein_coding	R=-0.23|-0.27	Pvalue=5.3E-20	Qvalue=NA	cis	21829388	NA	NA	UK|Dutch	1469	Blood	Whole_Blood	NA	Healthy_UC_IBD_CeliacDisease_COPD_ALS
eQTLs	1:2520527	0.986375	1:2526746	rs3748816	A/G	NA	MMEL1	ENSG00000142606.11	protein_coding	NA	Family-based_association_Pvalue=0.000549541	NA	cis	20833654	NA	NA	European	200	Blood	CD4+_T-Cells	NA	Ashtma
eQTLs	1:2520527	0.986375	1:2526746	rs3748816	A/G	G	MMEL1;ENSG00000142606.11	ENSG00000142606.11	protein_coding	Beta=-0.8087	Pvalue=7.536e-17	FDR=4.410e-14	cis	27863251	https://www.blueprint-epigenome.eu/	NA	European	194	Blood	Monocytes	NA	Healthy
eQTLs	1:2520527	0.892552	1:2527678	rs2260976	A/G	G	MMEL1;ENSG00000142606.11	ENSG00000142606.11	protein_coding	Beta=0.5992	Pvalue=8.660e-08	FDR=6.533e-06	cis	27863251	https://www.blueprint-epigenome.eu/	NA	European	171	Blood	T-Cells	NA	Healthy
eQTLs	1:2520527	0.896833	1:2528133	rs2843401	T/C	C	MMEL1;ENSG00000142606.15	ENSG00000142606.11	protein_coding	slope=0.781678	Pvalue=3.49594e-27	Qvalue=2.50725e-21	cis	NA	https://www.gtexportal.org/	NA	White,AfricanAmerican,AmericanIndian;Asian;Unknown	227	Spleen	Spleen	NA	Healthy
eQTLs	1:2520527	0.986423	1:2531505	rs6681973	C/T	C	TTC34;ENSG00000215912	ENSG00000215912.7	protein_coding	ZScore=6.516349	Pvalue=7.21E-11	Qvalue=0	cis	27918533	NA	NA	Dutch	670	Blood	Whole_Blood	NA	Healthy
eQTLs	1:2520527	0.986423	1:2531505	rs6681973	C/T	T	MMEL1	ENSG00000142606.11	protein_coding	Beta=0.2	Pvalue= 4.77e-06	NA	cis	29036324	http://gong_lab.hzau.edu.cn/PancanQTL	NA	Multipop	408	Bladder	Bladder_Urothelial_Carcinoma	NA	tumor_BLCA
eQTLs	1:2520527	0.892445	1:2532123	rs141426426	TCAAACAAACAAA/T	T	MMEL1;ENSG00000142606.11	ENSG00000142606.11	protein_coding	slope=0.521765	Pvalue=1.10986e-14	Qvalue=3.32366e-10	cis	NA	https://www.gtexportal.org/	NA	White,AfricanAmerican,AmericanIndian;Asian;Unknown	670	Blood	Whole_Blood	NA	Healthy
eQTLs	1:2520527	0.896833	1:2532416	rs2985859	T/C	C	MMEL1	ENSG00000142606.11	protein_coding	Beta=0.27	Pvalue=3.93e-06	NA	cis	29036324	http://gong_lab.hzau.edu.cn/PancanQTL	NA	Multipop	150	Male_reproductive_system	Testicular_Germ_Cell_Tumors	NA	tumor_TGCT
eQTLs	1:2520527	0.896833	1:2532453	rs34791736	C/CT	NA	MMEL1;ENSG00000142606.11	ENSG00000142606.11	protein_coding	slope=0.769154	Pvalue=1.10119e-35	Qvalue=2.6518e-28	cis	29022597	https://www.gtexportal.org/	NA	European|AfricanAmerican|Asian	515	Lung	Lung	NA	Healthy
eQTLs	1:2520527	0.896833	1:2532624	rs2985857	C/T	T	TTC34;ENSG00000215912.12	ENSG00000215912.7	protein_coding	slope=-0.338003	Pvalue=5.51338e-09	Qvalue=7.21622e-05	cis	NA	https://www.gtexportal.org/	NA	White,AfricanAmerican,AmericanIndian;Asian;Unknown	202	Brain	Brain_Nucleus_accumbens_basal_ganglia	NA	Healthy
eQTLs	1:2520527	0.896833	1:2532624	rs2985857	C/T	T	MMEL1;ENSG00000142606.15	ENSG00000142606.11	protein_coding	slope=0.747163	Pvalue=8.15277e-69	Qvalue=2.24626e-59	cis	NA	https://www.gtexportal.org/	NA	White,AfricanAmerican,AmericanIndian;Asian;Unknown	515	Lung	Lung	NA	Healthy
eQTLs	1:2520527	0.896833	1:2533552	NA	NA	NA	MELL1;EntrezID=79258	NA	NA	NA	Pvalue=1.59257e-54	NA	NA	20502693	http://eqtl.uchicago.edu/cgi-bin/gbrowse/eqtl/	NA	Recruited_in_Germany	1490	Blood	Monocytes	NA	Healthy
eQTLs	1:2520527	0.892057	1:2534978	rs6664969	G/A	A	MMEL1;ENSG00000142606.15	ENSG00000142606.11	protein_coding	slope=-0.224741	Pvalue=2.12457e-07	Qvalue=0.000638597	cis	NA	https://www.gtexportal.org/	NA	White,AfricanAmerican,AmericanIndian;Asian;Unknown	581	Adipose_Tissue	Adipose_Subcutaneous	NA	Healthy
eQTLs	1:2520527	0.888128	1:2537095	rs78506337	G/A	A	TNFRSF14;ENSG00000157873.17	ENSG00000157873.13	protein_coding	slope=0.19361	Pvalue=2.29073e-06	Qvalue=0.0169608	cis	NA	https://www.gtexportal.org/	NA	White,AfricanAmerican,AmericanIndian;Asian;Unknown	208	Liver	Liver	NA	Healthy
eQTLs	1:2520527	0.888128	1:2537095	rs78506337	G/A	A	MMEL1;ENSG00000142606.15	ENSG00000142606.11	protein_coding	slope=-0.282427	Pvalue=8.94967e-07	Qvalue=0.00400896	cis	NA	https://www.gtexportal.org/	NA	White,AfricanAmerican,AmericanIndian;Asian;Unknown	330	Esophagus	Esophagus_Gastroesophageal_Junction	NA	Healthy
eQTLs	1:2520527	0.954814	1:2537464	rs4074789	A/G	G	FAM213B;ENSG00000157870.10	ENSG00000157870.10	protein_coding	Beta=-0.4506	Pvalue=1.101e-05	FDR=3.209e-03	cis	27863251	https://www.blueprint-epigenome.eu/	NA	European	192	Blood	Neutrophils	NA	Healthy
eQTLs	1:2520527	0.870864	1:2537838	rs41300092	C/T	T	TTC34;ENSG00000215912.12	ENSG00000215912.7	protein_coding	slope=0.201375	Pvalue=1.38622e-15	Qvalue=2.60946e-11	cis	NA	https://www.gtexportal.org/	NA	White,AfricanAmerican,AmericanIndian;Asian;Unknown	532	Nerve	Nerve_Tibial	NA	Healthy
eQTLs	1:2520527	0.954814	1:2539006	NA	NA	NA	C1ORF93;4210133	ENSG00000157870.10	protein_coding	Tstat=-3.721514041	Pvalue=0.000251772	Qvalue=0.021948601	cis	24604202	NA	NA	European	261	Blood	Monocytes	Lps2Hrs	Healthy
eQTLs	1:2520527	0.954814	1:2539006	rs10797437	T/C	C	MMEL1;ENSG00000142606.11	ENSG00000142606.11	protein_coding	slope=-0.498504	Pvalue=3.12895e-13	Qvalue=3.24591e-08	cis	NA	https://www.gtexportal.org/	NA	White,AfricanAmerican,AmericanIndian;Asian;Unknown	174	Small_Intestine	Small_Intestine_Terminal_Ileum	NA	Healthy
eQTLs	1:2520527	0.954814	1:2539006	rs10797437	T/C	C	FAM213B;ENSG00000157870.10	ENSG00000157870.10	protein_coding	slope=-0.215968	Pvalue=1.16427e-08	Qvalue=9.3282e-05	cis	NA	https://www.gtexportal.org/	NA	White,AfricanAmerican,AmericanIndian;Asian;Unknown	515	Lung	Lung	NA	Healthy
eQTLs	1:2520527	0.954814	1:2539006	rs10797437	T/C	C	MMEL1;ENSG00000142606.15	ENSG00000142606.11	protein_coding	slope=-0.461816	Pvalue=1.29261e-26	Qvalue=2.98567e-21	cis	NA	https://www.gtexportal.org/	NA	White,AfricanAmerican,AmericanIndian;Asian;Unknown	584	Blood_Vessel	Artery_Tibial	NA	Healthy
eQTLs	1:2520527	0.954814	1:2539400	rs4445406	T/C	C	MMEL1;ENSG00000142606.11	ENSG00000142606.11	protein_coding	slope=-0.445123	Pvalue=4.78629e-16	Qvalue=1.45562e-11	cis	NA	https://www.gtexportal.org/	NA	White,AfricanAmerican,AmericanIndian;Asian;Unknown	584	Blood_Vessel	Artery_Tibial	NA	Healthy
eQTLs	1:2520527	0.954814	1:2539400	rs4445406	T/C	C	MMEL1;ENSG00000142606.15	ENSG00000142606.11	protein_coding	slope=-0.709148	Pvalue=2.16929e-17	Qvalue=2.46572e-12	cis	NA	https://www.gtexportal.org/	NA	White,AfricanAmerican,AmericanIndian;Asian;Unknown	208	Liver	Liver	NA	Healthy
eQTLs	1:2520527	0.954814	1:2539400	rs4445406	T/C	C	FAM213B;ENSG00000157870.14	ENSG00000157870.10	protein_coding	slope=-0.287944	Pvalue=3.97376e-09	Qvalue=3.96424e-05	cis	NA	https://www.gtexportal.org/	NA	White,AfricanAmerican,AmericanIndian;Asian;Unknown	227	Spleen	Spleen	NA	Healthy
eQTLs	1:2520527	0.954814	1:2539400	rs4445406	T/C	C	TTC34;ENSG00000215912.12	ENSG00000215912.7	protein_coding	slope=0.232593	Pvalue=8.92616e-08	Qvalue=0.000879657	cis	NA	https://www.gtexportal.org/	NA	White,AfricanAmerican,AmericanIndian;Asian;Unknown	324	Stomach	Stomach	NA	Healthy
eQTLs	1:2520527	0.954814	1:2539532	rs10910108	A/G	G	FAM213B;ENSG00000157870.10	ENSG00000157870.10	protein_coding	Beta=-0.5317	Pvalue=1.222e-06	FDR=9.863e-04	cis	27863251	https://www.blueprint-epigenome.eu/	NA	European	171	Blood	T-Cells	NA	Healthy
eQTLs	1:2520527	0.954814	1:2539555	rs4278312	A/G	NA	MMEL1;ENSG00000142606.11	ENSG00000142606.11	protein_coding	slope=-0.473235	Pvalue=1.92417e-12	Qvalue=8.44677e-08	cis	29022597	https://www.gtexportal.org/	NA	European|AfricanAmerican|Asian	584	Blood_Vessel	Artery_Tibial	NA	Healthy
eQTLs	1:2520527	0.86608	1:2539796	rs4073285	C/T	T	TTC34;ENSG00000215912.12	ENSG00000215912.7	protein_coding	slope=0.284113	Pvalue=7.50803e-09	Qvalue=6.20921e-05	cis	NA	https://www.gtexportal.org/	NA	White,AfricanAmerican,AmericanIndian;Asian;Unknown	227	Spleen	Spleen	NA	Healthy
eQTLs	1:2520527	0.86608	1:2539796	rs4073285	C/T	T	TTC34;ENSG00000215912.12	ENSG00000215912.7	protein_coding	slope=0.326675	Pvalue=5.57858e-15	Qvalue=2.23265e-10	cis	NA	https://www.gtexportal.org/	NA	White,AfricanAmerican,AmericanIndian;Asian;Unknown	330	Esophagus	Esophagus_Gastroesophageal_Junction	NA	Healthy
eQTLs	1:2520527	0.86608	1:2539796	rs4073285	C/T	T	TTC34;ENSG00000215912.12	ENSG00000215912.7	protein_coding	slope=0.258149	Pvalue=2.44551e-12	Qvalue=3.05333e-08	cis	NA	https://www.gtexportal.org/	NA	White,AfricanAmerican,AmericanIndian;Asian;Unknown	465	Esophagus	Esophagus_Muscularis	NA	Healthy
eQTLs	1:2520527	0.86608	1:2539796	rs4073285	C/T	T	TTC34;ENSG00000215912.12	ENSG00000215912.7	protein_coding	slope=0.207425	Pvalue=1.91073e-06	Qvalue=0.00344211	cis	NA	https://www.gtexportal.org/	NA	White,AfricanAmerican,AmericanIndian;Asian;Unknown	483	Cells_Transformed_fibroblasts	Cells_Cultured_fibroblasts	NA	Healthy
eQTLs	1:2520527	0.86608	1:2539796	rs4073285	C/T	T	TTC34;ENSG00000215912.7	ENSG00000215912.7	protein_coding	Beta=0.7921	Pvalue=2.579e-13	FDR=2.438e-10	cis	27863251	https://www.blueprint-epigenome.eu/	NA	European	171	Blood	T-Cells	NA	Healthy
eQTLs	1:2520527	0.86608	1:2539796	rs4073285	C/T	T	MMEL1;ENSG00000142606.11	ENSG00000142606.11	protein_coding	Beta=-0.4511	Pvalue=1.617e-05	FDR=2.971e-03	cis	27863251	https://www.blueprint-epigenome.eu/	NA	European	192	Blood	Neutrophils	NA	Healthy
eQTLs	1:2520527	0.867006	1:2539981	rs781075670	CACAT/C	C	MMEL1	ENSG00000142606.11	protein_coding	Beta=-0.34	Pvalue= 1.25e-09	NA	cis	29036324	http://gong_lab.hzau.edu.cn/PancanQTL	NA	Multipop	514	Lung	Lung_adenocarcinoma	NA	tumor_LUAD
eQTLs	1:2520527	0.950244	1:2541269	rs10797440	A/G	NA	MMEL1;ENSG00000142606.11	ENSG00000142606.11	protein_coding	slope=-0.712884	Pvalue=3.0285e-08	Qvalue=0.00186711	cis	29022597	https://www.gtexportal.org/	NA	European|AfricanAmerican|Asian	208	Liver	Liver	NA	Healthy
eQTLs	1:2520527	0.950244	1:2541269	rs10797440	A/G	G	MMEL1;ENSG00000142606.11	ENSG00000142606.11	protein_coding	slope=-0.72995	Pvalue=1.00457e-13	Qvalue=1.03535e-08	cis	NA	https://www.gtexportal.org/	NA	White,AfricanAmerican,AmericanIndian;Asian;Unknown	208	Liver	Liver	NA	Healthy
eQTLs	1:2520527	0.945856	1:2542653	rs10910111	A/G	G	MMEL1;ENSG00000142606.11	ENSG00000142606.11	protein_coding	slope=-0.485084	Pvalue=1.71473e-11	Qvalue=6.56036e-07	cis	NA	https://www.gtexportal.org/	NA	White,AfricanAmerican,AmericanIndian;Asian;Unknown	194	Brain	Brain_Caudate_basal_ganglia	NA	Healthy
eQTLs	1:2520527	0.945856	1:2542653	rs10910111	A/G	G	MMEL1;ENSG00000142606.11	ENSG00000142606.11	protein_coding	slope=-0.859472	Pvalue=2.04217e-18	Qvalue=3.73695e-13	cis	NA	https://www.gtexportal.org/	NA	White,AfricanAmerican,AmericanIndian;Asian;Unknown	227	Spleen	Spleen	NA	Healthy
eQTLs	1:2520527	0.870864	1:2544640	rs10752748	G/A	NA	MMEL1;ENSG00000142606.11	ENSG00000142606.11	protein_coding	slope=-0.290645	Pvalue=2.52625e-06	Qvalue=0.0246349	cis	29022597	https://www.gtexportal.org/	NA	European|AfricanAmerican|Asian	469	Adipose_Tissue	Adipose_Visceral_Omentum	NA	Healthy
eQTLs	1:2520527	0.870864	1:2546229	rs6684865	A/G	G	MMEL1	ENSG00000142606.11	protein_coding	Beta=0.17	Pvalue= 7.39e-08	NA	cis	29036324	http://gong_lab.hzau.edu.cn/PancanQTL	NA	Multipop	1092	Breast	Breast_invasive_carcinoma	NA	tumor_BRCA
eQTLs	1:2520527	0.870864	1:2546229	rs6684865	A/G	G	MMEL1	ENSG00000142606.11	protein_coding	Beta=0.63	Pvalue=2.58e-05	NA	cis	29036324	http://gong_lab.hzau.edu.cn/PancanQTL	NA	Multipop	80	Eye	Uveal_Melanoma	NA	tumor_UVM
eQTLs	1:2520527	0.950244	1:2548852	rs10752749	A/C	C	TTC34;ENSG00000215912.12	ENSG00000215912.7	protein_coding	slope=0.298857	Pvalue=5.35279e-09	Qvalue=0.000108603	cis	NA	https://www.gtexportal.org/	NA	White,AfricanAmerican,AmericanIndian;Asian;Unknown	213	Blood_Vessel	Artery_Coronary	NA	Healthy
eQTLs	1:2520527	0.950244	1:2548852	rs10752749	A/C	C	TTC34;ENSG00000215912.12	ENSG00000215912.7	protein_coding	slope=0.106063	Pvalue=6.49644e-06	Qvalue=0.0154128	cis	NA	https://www.gtexportal.org/	NA	White,AfricanAmerican,AmericanIndian;Asian;Unknown	322	Male_reproductive_system	Testis	NA	Healthy
eQTLs	1:2520527	0.954814	1:2551053	rs10910112	T/C	C	MMEL1;ENSG00000142606.11	ENSG00000142606.11	protein_coding	slope=-0.288392	Pvalue=1.61014e-07	Qvalue=0.00151133	cis	NA	https://www.gtexportal.org/	NA	White,AfricanAmerican,AmericanIndian;Asian;Unknown	368	Large_Intestine	Colon_Transverse	NA	Healthy
eQTLs	1:2520527	0.954814	1:2553542	rs74731535	TAGG/T	T	MMEL1;ENSG00000142606.15	ENSG00000142606.11	protein_coding	slope=-0.350385	Pvalue=4.15956e-23	Qvalue=5.13899e-18	cis	NA	https://www.gtexportal.org/	NA	White,AfricanAmerican,AmericanIndian;Asian;Unknown	469	Adipose_Tissue	Adipose_Visceral_Omentum	NA	Healthy
eQTLs	1:2520527	0.954814	1:2553542	rs74731535	TAGG/T	T	MMEL1	ENSG00000142606.11	protein_coding	Beta=-0.36	Pvalue=1.18e-06	NA	cis	29036324	http://gong_lab.hzau.edu.cn/PancanQTL	NA	Multipop	286	Large_Intestine	Colon_adenocarcinoma	NA	tumor_COAD
eQTLs	1:2520527	0.870864	1:2553624	rs3890745	T/C	NA	MMEL1;ENSG00000142606.11	ENSG00000142606.11	protein_coding	slope=-0.208387	Pvalue=5.26137e-07	Qvalue=0.00503152	cis	29022597	https://www.gtexportal.org/	NA	European|AfricanAmerican|Asian	322	Male_reproductive_system	Testis	NA	Healthy
eQTLs	1:2520527	0.950244	1:2553758	rs4474198	C/T	T	TNFRSF14,RP3-395M20.8;ENSG00000157873,ENSG00000238164	ENSG00000238164.2	processed_transcript	ZScore=-4.7393778	Pvalue=2.14E-06	Qvalue=0.001465601	cis	27918533	NA	NA	Dutch	670	Blood	Whole_Blood	NA	Healthy
eQTLs	1:2520527	0.950244	1:2553758	rs4474198	C/T	T	TNFRSF14,RP3-395M20.8;ENSG00000157873,ENSG00000238164	ENSG00000157873.13	protein_coding	ZScore=-4.7393778	Pvalue=2.14E-06	Qvalue=0.001465601	cis	27918533	NA	NA	Dutch	670	Blood	Whole_Blood	NA	Healthy
eQTLs	1:2520527	0.950244	1:2553758	rs4474198	C/T	T	MMEL1	ENSG00000142606.11	protein_coding	Beta=-0.21	Pvalue= 1.02e-04	NA	cis	29036324	http://gong_lab.hzau.edu.cn/PancanQTL	NA	Multipop	369	Liver	Liver_hepatocellular_carcinoma	NA	tumor_LIHC
eQTLs	1:2520527	0.950244	1:2553758	rs4474198	C/T	T	C1orf93	ENSG00000157870.10	protein_coding	Beta=-0.2	Pvalue= 7.32e-06	NA	cis	29036324	http://gong_lab.hzau.edu.cn/PancanQTL	NA	Multipop	494	Male_reproductive_system	Prostate_adenocarcinoma	NA	tumor_PRAD
eQTLs	1:2520527	0.870864	1:2554563	rs12146058	A/G	G	TTC34;ENSG00000215912.12	ENSG00000215912.7	protein_coding	slope=0.35475	Pvalue=2.21188e-13	Qvalue=4.83483e-09	cis	NA	https://www.gtexportal.org/	NA	White,AfricanAmerican,AmericanIndian;Asian;Unknown	305	Pancreas	Pancreas	NA	Healthy
eQTLs	1:2520527	0.870864	1:2555640	rs28568531	T/A	A	TTC34;ENSG00000215912.7	ENSG00000215912.7	protein_coding	slope=0.302343	Pvalue=3.98715e-06	Qvalue=0.0104245	cis	NA	https://www.gtexportal.org/	NA	White,AfricanAmerican,AmericanIndian;Asian;Unknown	605	Skin	Skin_Sun_Exposed_Lower_leg	NA	Healthy
eQTLs	1:2520527	0.870864	1:2556125	NA	C/T	T	TTC34;ENSG00000215912.12	ENSG00000215912.7	protein_coding	slope=0.190894	Pvalue=3.69485e-06	Qvalue=0.0246221	cis	NA	https://www.gtexportal.org/	NA	White,AfricanAmerican,AmericanIndian;Asian;Unknown	174	Small_Intestine	Small_Intestine_Terminal_Ileum	NA	Healthy
eQTLs	1:2520527	0.954814	1:2557376	rs112944993	G/GGAA	GGAA	MMEL1;ENSG00000142606.15	ENSG00000142606.11	protein_coding	slope=0.471129	Pvalue=9.87999e-13	Qvalue=3.21222e-08	cis	NA	https://www.gtexportal.org/	NA	White,AfricanAmerican,AmericanIndian;Asian;Unknown	194	Brain	Brain_Caudate_basal_ganglia	NA	Healthy
eQTLs	1:2520527	0.870864	1:2558308	rs6668149	A/C	NA	MMEL1;ENSG00000142606.11	ENSG00000142606.11	protein_coding	slope=0.586081	Pvalue=4.88572e-21	Qvalue=2.2914e-15	cis	29022597	https://www.gtexportal.org/	NA	European|AfricanAmerican|Asian	574	Thyroid	Thyroid	NA	Healthy
eQTLs	1:2520527	0.870864	1:2560735	rs4648657	A/G	G	TTC34;ENSG00000215912.12	ENSG00000215912.7	protein_coding	slope=-0.143382	Pvalue=2.46935e-07	Qvalue=0.00179113	cis	NA	https://www.gtexportal.org/	NA	White,AfricanAmerican,AmericanIndian;Asian;Unknown	396	Breast	Breast_Mammary_Tissue	NA	Healthy
eQTLs	1:2520527	0.950311	1:2560882	rs4648658	G/A	A	SLC35E2	ENSG00000215790.2	protein_coding	Beta=-0.17	Pvalue= 7.30e-06	NA	cis	29036324	http://gong_lab.hzau.edu.cn/PancanQTL	NA	Multipop	408	Bladder	Bladder_Urothelial_Carcinoma	NA	tumor_BLCA
eQTLs	1:2520527	0.870864	1:2567500	rs6666788	A/G	G	TTC34;ENSG00000215912.12	ENSG00000215912.7	protein_coding	slope=-0.470601	Pvalue=6.9042e-11	Qvalue=2.86368e-06	cis	NA	https://www.gtexportal.org/	NA	White,AfricanAmerican,AmericanIndian;Asian;Unknown	147	Blood	Cells_EBV-transformed_lymphocytes	NA	Healthy
eQTLs	1:2520527	0.870864	1:2567500	rs6666788	A/G	G	MMEL1;ENSG00000142606.15	ENSG00000142606.11	protein_coding	slope=0.422277	Pvalue=1.85506e-16	Qvalue=3.13285e-11	cis	NA	https://www.gtexportal.org/	NA	White,AfricanAmerican,AmericanIndian;Asian;Unknown	174	Small_Intestine	Small_Intestine_Terminal_Ileum	NA	Healthy
eQTLs	1:2520527	0.870864	1:2567500	rs6666788	A/G	G	TTC34;ENSG00000215912.12	ENSG00000215912.7	protein_coding	slope=-0.269413	Pvalue=7.24354e-15	Qvalue=1.49082e-10	cis	NA	https://www.gtexportal.org/	NA	White,AfricanAmerican,AmericanIndian;Asian;Unknown	670	Blood	Whole_Blood	NA	Healthy
eQTLs	1:2520527	0.870864	1:2567500	NA	G/A	G	FAM213B;ENSG00000157870.9	ENSG00000157870.10	protein_coding	Beta=0.278	Pvalue=4.764e-06	NA	cis	28394350	NA	NA	Sardinian	606	Blood	Leukocytes	NA	Healthy
eQTLs	1:2520527	0.854694	1:2570023	rs4648565	A/G	G	TNFRSF14;ENSG00000157873.13	ENSG00000157873.13	protein_coding	slope=-0.135205	Pvalue=2.24481e-05	Qvalue=0.0387838	cis	NA	https://www.gtexportal.org/	NA	White,AfricanAmerican,AmericanIndian;Asian;Unknown	574	Thyroid	Thyroid	NA	Healthy
eQTLs	1:2520527	0.854694	1:2570023	rs4648565	A/G	G	TTC34;ENSG00000215912.12	ENSG00000215912.7	protein_coding	slope=-0.273273	Pvalue=2.30443e-06	Qvalue=0.00938773	cis	NA	https://www.gtexportal.org/	NA	White,AfricanAmerican,AmericanIndian;Asian;Unknown	175	Brain	Brain_Cerebellar_Hemisphere	NA	Healthy
eQTLs	1:2520527	0.854694	1:2570023	rs4648565	A/G	G	TTC34;ENSG00000215912.12	ENSG00000215912.7	protein_coding	slope=-0.272784	Pvalue=3.80952e-09	Qvalue=6.07957e-05	cis	NA	https://www.gtexportal.org/	NA	White,AfricanAmerican,AmericanIndian;Asian;Unknown	221	Male_reproductive_system	Prostate	NA	Healthy
eQTLs	1:2520527	0.870864	1:2574078	rs9970196	T/C	C	TTC34;ENSG00000215912.12	ENSG00000215912.7	protein_coding	slope=-0.551204	Pvalue=6.72026e-16	Qvalue=4.23387e-11	cis	NA	https://www.gtexportal.org/	NA	White,AfricanAmerican,AmericanIndian;Asian;Unknown	237	Pituitary	Pituitary	NA	Healthy
eQTLs	1:2520527	0.870864	1:2574078	rs9970196	T/C	C	TTC34;ENSG00000215912.12	ENSG00000215912.7	protein_coding	slope=-0.236029	Pvalue=7.18866e-09	Qvalue=5.76591e-05	cis	NA	https://www.gtexportal.org/	NA	White,AfricanAmerican,AmericanIndian;Asian;Unknown	368	Large_Intestine	Colon_Transverse	NA	Healthy
eQTLs	1:2520527	0.870864	1:2574078	rs9970196	T/C	C	TTC34;ENSG00000215912.12	ENSG00000215912.7	protein_coding	slope=-0.255519	Pvalue=7.63963e-12	Qvalue=1.11254e-07	cis	NA	https://www.gtexportal.org/	NA	White,AfricanAmerican,AmericanIndian;Asian;Unknown	387	Blood_Vessel	Artery_Aorta	NA	Healthy
eQTLs	1:2520527	0.870864	1:2574078	rs9970196	T/C	T	TTC34,RP13-436F16.1;ENSG00000215912,ENSG00000237058	ENSG00000237058.1	antisense	ZScore=18.8513295	Pvalue=2.87E-79	Qvalue=0	cis	27918533	NA	NA	Dutch	670	Blood	Whole_Blood	NA	Healthy
eQTLs	1:2520527	0.870864	1:2574078	rs9970196	T/C	T	TTC34,RP13-436F16.1;ENSG00000215912,ENSG00000237058	ENSG00000215912.7	protein_coding	ZScore=18.8513295	Pvalue=2.87E-79	Qvalue=0	cis	27918533	NA	NA	Dutch	670	Blood	Whole_Blood	NA	Healthy
eQTLs	1:2520527	0.853926	1:2581542	rs28611770	A/G	G	MMEL1;ENSG00000142606.15	ENSG00000142606.11	protein_coding	slope=0.361978	Pvalue=3.06623e-06	Qvalue=0.0166822	cis	NA	https://www.gtexportal.org/	NA	White,AfricanAmerican,AmericanIndian;Asian;Unknown	233	Adrenal_Gland	Adrenal_Gland	NA	Healthy
eQTLs	1:2520527	0.813989	1:2622489	rs56814247	A/G	G	TTC34;ENSG00000215912.7	ENSG00000215912.7	protein_coding	slope=-0.214942	Pvalue=1.08106e-06	Qvalue=0.004832	cis	NA	https://www.gtexportal.org/	NA	White,AfricanAmerican,AmericanIndian;Asian;Unknown	322	Male_reproductive_system	Testis	NA	Healthy
eQTLs	1:2520527	0.813989	1:2622489	rs56814247	A/G	G	MMEL1;ENSG00000142606.11	ENSG00000142606.11	protein_coding	slope=0.312553	Pvalue=2.91162e-11	Qvalue=6.46086e-07	cis	NA	https://www.gtexportal.org/	NA	White,AfricanAmerican,AmericanIndian;Asian;Unknown	469	Adipose_Tissue	Adipose_Visceral_Omentum	NA	Healthy
eQTLs	1:2520527	0.813989	1:2622489	rs56814247	A/G	G	TNFRSF14;ENSG00000157873.13	ENSG00000157873.13	protein_coding	slope=-0.112011	Pvalue=1.94158e-05	Qvalue=0.0412642	cis	NA	https://www.gtexportal.org/	NA	White,AfricanAmerican,AmericanIndian;Asian;Unknown	581	Adipose_Tissue	Adipose_Subcutaneous	NA	Healthy
eQTLs	1:2520527	0.867006	1:2708430	rs10909839	G/A	A	TTC34;ENSG00000215912.12	ENSG00000215912.7	protein_coding	slope=0.296427	Pvalue=2.54104e-14	Qvalue=6.6171e-10	cis	NA	https://www.gtexportal.org/	NA	White,AfricanAmerican,AmericanIndian;Asian;Unknown	372	Heart	Heart_Atrial_Appendage	NA	Healthy
eQTLs	1:2520527	0.867006	1:2708430	rs10909839	G/A	A	TTC34;ENSG00000215912.12	ENSG00000215912.7	protein_coding	slope=0.196665	Pvalue=2.88902e-17	Qvalue=7.42017e-13	cis	NA	https://www.gtexportal.org/	NA	White,AfricanAmerican,AmericanIndian;Asian;Unknown	574	Thyroid	Thyroid	NA	Healthy
eQTLs	1:2520527	0.867006	1:2709164	rs4648356	C/A	A	TTC34;ENSG00000215912.7	ENSG00000215912.7	protein_coding	slope=0.161532	Pvalue=2.90204e-05	Qvalue=0.0490062	cis	NA	https://www.gtexportal.org/	NA	White,AfricanAmerican,AmericanIndian;Asian;Unknown	574	Thyroid	Thyroid	NA	Healthy
eQTLs	1:2520527	0.867006	1:2709164	rs4648356	C/A	A	TTC34;ENSG00000215912.12	ENSG00000215912.7	protein_coding	slope=0.186871	Pvalue=2.91471e-07	Qvalue=0.000876042	cis	NA	https://www.gtexportal.org/	NA	White,AfricanAmerican,AmericanIndian;Asian;Unknown	517	Skin	Skin_Not_Sun_Exposed_Suprapubic	NA	Healthy
eQTLs	1:2520527	0.859376	1:2720173	rs897625	A/G	NA	MMEL1;ENSG00000142606.11	ENSG00000142606.11	protein_coding	slope=-0.600705	Pvalue=1.99075e-09	Qvalue=0.000311494	cis	29022597	https://www.gtexportal.org/	NA	European|AfricanAmerican|Asian	174	Small_Intestine	Small_Intestine_Terminal_Ileum	NA	Healthy
eQTLs	1:2520527	0.859376	1:2720173	rs897625	A/G	G	MMEL1;ENSG00000142606.15	ENSG00000142606.11	protein_coding	slope=-0.246009	Pvalue=2.87571e-10	Qvalue=3.92988e-06	cis	NA	https://www.gtexportal.org/	NA	White,AfricanAmerican,AmericanIndian;Asian;Unknown	368	Large_Intestine	Colon_Transverse	NA	Healthy
eQTLs	1:2520527	0.859376	1:2720173	rs897625	A/G	G	MMEL1;ENSG00000142606.15	ENSG00000142606.11	protein_coding	slope=-0.363148	Pvalue=2.17917e-08	Qvalue=0.00016707	cis	NA	https://www.gtexportal.org/	NA	White,AfricanAmerican,AmericanIndian;Asian;Unknown	372	Heart	Heart_Atrial_Appendage	NA	Healthy
eQTLs	1:2520527	0.863176	1:2721149	rs2100574	G/A	A	MMEL1;ENSG00000142606.11	ENSG00000142606.11	protein_coding	slope=-0.514499	Pvalue=7.42217e-29	Qvalue=4.33491e-23	cis	NA	https://www.gtexportal.org/	NA	White,AfricanAmerican,AmericanIndian;Asian;Unknown	574	Thyroid	Thyroid	NA	Healthy
eQTLs	1:2520527	0.863176	1:2721149	rs2100574	G/A	A	MMEL1;ENSG00000142606.15	ENSG00000142606.11	protein_coding	slope=-0.473694	Pvalue=8.42436e-35	Qvalue=1.21286e-28	cis	NA	https://www.gtexportal.org/	NA	White,AfricanAmerican,AmericanIndian;Asian;Unknown	574	Thyroid	Thyroid	NA	Healthy
eQTLs	1:2520527	0.863176	1:2721149	rs2100574	G/A	A	TTC34;ENSG00000215912.12	ENSG00000215912.7	protein_coding	slope=0.276125	Pvalue=6.15607e-18	Qvalue=1.61106e-13	cis	NA	https://www.gtexportal.org/	NA	White,AfricanAmerican,AmericanIndian;Asian;Unknown	605	Skin	Skin_Sun_Exposed_Lower_leg	NA	Healthy
eQTLs	1:2525665	0.938578	1:2501222	rs10797431	G/T	T	FAM213B;ENSG00000157870.10	ENSG00000157870.10	protein_coding	slope=-0.165454	Pvalue=9.12547e-07	Qvalue=0.00348837	cis	NA	https://www.gtexportal.org/	NA	White,AfricanAmerican,AmericanIndian;Asian;Unknown	300	Connective_Tissue	Cells_Transformed_fibroblasts	NA	Healthy
eQTLs	1:2525665	0.938578	1:2501222	rs10797431	G/T	T	FAM213B;ENSG00000157870.14	ENSG00000157870.10	protein_coding	slope=-0.144447	Pvalue=1.26133e-10	Qvalue=7.21761e-07	cis	NA	https://www.gtexportal.org/	NA	White,AfricanAmerican,AmericanIndian;Asian;Unknown	483	Cells_Transformed_fibroblasts	Cells_Cultured_fibroblasts	NA	Healthy
eQTLs	1:2525665	0.85645	1:2507415	NA	NA	NA	MMEL1	ENSG00000142606.11	protein_coding	NA	Pvalue=4.94E-13	Qvalue=1.04E-08	cis	23474282	NA	NA	White|Asian|Black-153|18|2	173	Small_Intestine	Ileum	NA	Ulcerative_colitis_or_Familial_adenomatous_polyposis
eQTLs	1:2525665	0.85645	1:2507415	NA	NA	NA	MMEL1	ENSG00000142606.11	protein_coding	NA	Pvalue=4.94E-13	Qvalue=8.98E-10	cis	23474282	NA	NA	White|Asian|Black-153|18|2	173	Small_Intestine	Ileum	NA	Ulcerative_colitis_or_Familial_adenomatous_polyposis
eQTLs	1:2525665	0.85645	1:2507415	NA	G/T	T	MMEL1;ENSG00000142606.11	ENSG00000142606.11	protein_coding	slope=-0.274049	Pvalue=2.87445e-07	Qvalue=0.00144599	cis	NA	https://www.gtexportal.org/	NA	White,AfricanAmerican,AmericanIndian;Asian;Unknown	581	Adipose_Tissue	Adipose_Subcutaneous	NA	Healthy
eQTLs	1:2525665	0.85645	1:2507415	NA	G/T	T	RP3-395M20.9;ENSG00000228037.1	ENSG00000228037.1	antisense	slope=0.243139	Pvalue=1.05311e-05	Qvalue=0.02744	cis	NA	https://www.gtexportal.org/	NA	White,AfricanAmerican,AmericanIndian;Asian;Unknown	581	Adipose_Tissue	Adipose_Subcutaneous	NA	Healthy
eQTLs	1:2525665	0.85645	1:2507415	NA	G/T	T	RP3-395M20.9;ENSG00000228037.1	ENSG00000228037.1	antisense	slope=0.228161	Pvalue=8.77577e-08	Qvalue=0.00026924	cis	NA	https://www.gtexportal.org/	NA	White,AfricanAmerican,AmericanIndian;Asian;Unknown	581	Adipose_Tissue	Adipose_Subcutaneous	NA	Healthy
eQTLs	1:2525665	0.85645	1:2507415	NA	G/T	T	TTC34;ENSG00000215912.12	ENSG00000215912.7	protein_coding	slope=0.255834	Pvalue=3.31653e-18	Qvalue=1.33003e-13	cis	NA	https://www.gtexportal.org/	NA	White,AfricanAmerican,AmericanIndian;Asian;Unknown	584	Blood_Vessel	Artery_Tibial	NA	Healthy
eQTLs	1:2525665	0.990943	1:2520302	rs6667564	T/C	NA	MMEL1;ENSG00000142606.11	ENSG00000142606.11	protein_coding	slope=-0.481957	Pvalue=3.81987e-08	Qvalue=0.00159113	cis	29022597	https://www.gtexportal.org/	NA	European|AfricanAmerican|Asian	194	Brain	Brain_Caudate_basal_ganglia	NA	Healthy
eQTLs	1:2525665	0.990943	1:2520302	rs6667564	T/C	NA	FAM213B;ENSG00000157870.10	ENSG00000157870.10	protein_coding	slope=-0.295396	Pvalue=9.79871e-09	Qvalue=0.000165712	cis	29022597	https://www.gtexportal.org/	NA	European|AfricanAmerican|Asian	515	Lung	Lung	NA	Healthy
eQTLs	1:2525665	0.990943	1:2520302	rs6667564	T/C	C	TNFRSF14;ENSG00000157873.13	ENSG00000157873.13	protein_coding	slope=0.237251	Pvalue=1.10929e-07	Qvalue=0.00170323	cis	NA	https://www.gtexportal.org/	NA	White,AfricanAmerican,AmericanIndian;Asian;Unknown	208	Liver	Liver	NA	Healthy
eQTLs	1:2525665	0.990943	1:2520302	rs6667564	T/C	C	LOC115110	NA	NA	Beta=-0.47	Pvalue=7.48e-06	NA	NA	29036324	http://gong_lab.hzau.edu.cn/PancanQTL	NA	Multipop	120	Thymus	Thymoma	NA	tumor_THYM
eQTLs	1:2525665	0.990943	1:2520500	rs6701238	G/A	NA	FAM213B;ENSG00000157870.10	ENSG00000157870.10	protein_coding	slope=-0.392393	Pvalue=3.04309e-06	Qvalue=0.0268099	cis	29022597	https://www.gtexportal.org/	NA	European|AfricanAmerican|Asian	209	Brain	Brain_Cerebellum	NA	Healthy
eQTLs	1:2525665	0.899721	1:2523212	rs876938	G/C	C	TTC34;ENSG00000215912.12	ENSG00000215912.7	protein_coding	slope=0.417152	Pvalue=1.81782e-13	Qvalue=2.9123e-09	cis	NA	https://www.gtexportal.org/	NA	White,AfricanAmerican,AmericanIndian;Asian;Unknown	209	Brain	Brain_Cerebellum	NA	Healthy
eQTLs	1:2525665	0.8958	1:2523706	rs867435	C/T	T	MMEL1	ENSG00000142606.11	protein_coding	Beta=-0.48	Pvalue= 7.02e-19	NA	cis	29036324	http://gong_lab.hzau.edu.cn/PancanQTL	NA	Multipop	494	Male_reproductive_system	Prostate_adenocarcinoma	NA	tumor_PRAD
eQTLs	1:2525665	0.8958	1:2523706	rs867435	C/T	T	MMEL1	ENSG00000142606.11	protein_coding	Beta=-0.22	Pvalue= 3.26e-06	NA	cis	29036324	http://gong_lab.hzau.edu.cn/PancanQTL	NA	Multipop	500	Lung	Lung_squamous_cell_carcinoma	NA	tumor_LUSC
eQTLs	1:2525665	0.908515	1:2523811	rs187786174	G/A	NA	TTC34;ENSG00000215912.7	ENSG00000215912.7	protein_coding	slope=0.349624	Pvalue=2.6589e-06	Qvalue=0.0141663	cis	29022597	https://www.gtexportal.org/	NA	European|AfricanAmerican|Asian	584	Blood_Vessel	Artery_Tibial	NA	Healthy
eQTLs	1:2525665	0.908515	1:2523969	rs184574713	C/A	A	MMEL1	ENSG00000142606.11	protein_coding	Beta=-0.23	Pvalue= 9.75e-10	NA	cis	29036324	http://gong_lab.hzau.edu.cn/PancanQTL	NA	Multipop	503	Thyroid	Thyroid_carcinoma	NA	tumor_THCA
eQTLs	1:2525665	0.904168	1:2523999	rs193231151	G/A	NA	MMEL1;ENSG00000142606.11	ENSG00000142606.11	protein_coding	slope=-0.745155	Pvalue=5.76296e-13	Qvalue=2.45442e-07	cis	29022597	https://www.gtexportal.org/	NA	European|AfricanAmerican|Asian	202	Brain	Brain_Nucleus_accumbens_basal_ganglia	NA	Healthy
eQTLs	1:2525665	0.904168	1:2523999	rs193231151	G/A	NA	MMEL1;ENSG00000142606.11	ENSG00000142606.11	protein_coding	slope=-0.71914	Pvalue=3.06292e-09	Qvalue=0.000216595	cis	29022597	https://www.gtexportal.org/	NA	European|AfricanAmerican|Asian	227	Spleen	Spleen	NA	Healthy
eQTLs	1:2525665	1	1:2524457	rs745367	T/C	C	MMEL1;ENSG00000142606.11	ENSG00000142606.11	protein_coding	slope=-0.71237	Pvalue=1.79492e-15	Qvalue=2.14121e-10	cis	NA	https://www.gtexportal.org/	NA	White,AfricanAmerican,AmericanIndian;Asian;Unknown	202	Brain	Brain_Nucleus_accumbens_basal_ganglia	NA	Healthy
eQTLs	1:2525665	1	1:2524457	rs745367	T/C	C	MMEL1;ENSG00000142606.15	ENSG00000142606.11	protein_coding	slope=-0.706066	Pvalue=3.74248e-24	Qvalue=2.3874e-18	cis	NA	https://www.gtexportal.org/	NA	White,AfricanAmerican,AmericanIndian;Asian;Unknown	202	Brain	Brain_Nucleus_accumbens_basal_ganglia	NA	Healthy
eQTLs	1:2525665	1	1:2524457	rs745367	T/C	C	FAM213B;ENSG00000157870.14	ENSG00000157870.10	protein_coding	slope=-0.268356	Pvalue=2.10314e-16	Qvalue=5.6159e-12	cis	NA	https://www.gtexportal.org/	NA	White,AfricanAmerican,AmericanIndian;Asian;Unknown	515	Lung	Lung	NA	Healthy
eQTLs	1:2525665	0.908985	1:2524915	NA	NA	NA	MMEL1	ENSG00000142606.11	protein_coding	NA	Pvalue=2.21E-13	Qvalue=1.76E-09	cis	23474282	NA	NA	White|Asian|Black-153|18|2	173	Small_Intestine	Ileum	NA	Ulcerative_colitis_or_Familial_adenomatous_polyposis
eQTLs	1:2525665	0.908985	1:2524915	NA	NA	NA	MMEL1	ENSG00000142606.11	protein_coding	NA	Pvalue=2.21E-13	Qvalue=2.01E-10	cis	23474282	NA	NA	White|Asian|Black-153|18|2	173	Small_Intestine	Ileum	NA	Ulcerative_colitis_or_Familial_adenomatous_polyposis
eQTLs	1:2525665	0.908985	1:2524915	NA	NA	NA	MMEL1	ENSG00000142606.11	protein_coding	NA	Pvalue=1.10408e-76	NA	cis	24092820	NA	NA	European_Ancestry	922	Blood	Whole_Blood	NA	Healthy_Depression
eQTLs	1:2525665	0.908985	1:2524915	rs10752747	T/G	T	MMEL1;ENSG00000142606	ENSG00000142606.11	protein_coding	Zscore=-33.3215	Pvalue=1.8791E-243	FDR=0.0	cis	NA	https://eqtlgen.org/	https://www.biorxiv.org/content/10.1101/134551v1	Multipop	31684	Blood	WholeBlood	NA	Healthy
eQTLs	1:2525665	1	1:2524943	rs3828154	G/A	A	MMEL1;ENSG00000142606.11	ENSG00000142606.11	protein_coding	slope=-0.719326	Pvalue=1.4313e-50	Qvalue=3.00247e-42	cis	NA	https://www.gtexportal.org/	NA	White,AfricanAmerican,AmericanIndian;Asian;Unknown	515	Lung	Lung	NA	Healthy
eQTLs	1:2525665	0.908985	1:2524966	rs3748819	C/T	T	MMEL1;ENSG00000142606	ENSG00000142606.11	protein_coding	ZScore=-22.8955964	Pvalue=5.14E-116	Qvalue=0	cis	27918533	NA	NA	Dutch	670	Blood	Whole_Blood	NA	Healthy
eQTLs	1:2525665	0.908985	1:2525660	rs3748818	G/A	A	MMEL1;ENSG00000142606.15	ENSG00000142606.11	protein_coding	slope=-0.521098	Pvalue=1.32355e-27	Qvalue=1.56252e-22	cis	NA	https://www.gtexportal.org/	NA	White,AfricanAmerican,AmericanIndian;Asian;Unknown	670	Blood	Whole_Blood	NA	Healthy
eQTLs	1:2525665	0.995436	1:2526746	NA	NA	NA	C1ORF93;4210133	ENSG00000157870.10	protein_coding	Tstat=-7.262922101	Pvalue=2.82E-12	Qvalue=6.40E-10	cis	24604202	NA	NA	European	367	Blood	Monocytes	Ifn	Healthy
eQTLs	1:2525665	0.995436	1:2526746	rs3748816	A/G	G	MMEL1;2070246	ENSG00000142606.11	protein_coding	R=-0.23|-0.27	Pvalue=5.3E-20	Qvalue=NA	cis	21829388	NA	NA	UK|Dutch	1469	Blood	Whole_Blood	NA	Healthy_UC_IBD_CeliacDisease_COPD_ALS
eQTLs	1:2525665	0.995436	1:2526746	rs3748816	A/G	NA	MMEL1	ENSG00000142606.11	protein_coding	NA	Family-based_association_Pvalue=0.000549541	NA	cis	20833654	NA	NA	European	200	Blood	CD4+_T-Cells	NA	Ashtma
eQTLs	1:2525665	0.995436	1:2526746	rs3748816	A/G	G	MMEL1;ENSG00000142606.11	ENSG00000142606.11	protein_coding	Beta=-0.8087	Pvalue=7.536e-17	FDR=4.410e-14	cis	27863251	https://www.blueprint-epigenome.eu/	NA	European	194	Blood	Monocytes	NA	Healthy
eQTLs	1:2525665	0.900157	1:2527678	rs2260976	A/G	G	MMEL1;ENSG00000142606.11	ENSG00000142606.11	protein_coding	Beta=0.5992	Pvalue=8.660e-08	FDR=6.533e-06	cis	27863251	https://www.blueprint-epigenome.eu/	NA	European	171	Blood	T-Cells	NA	Healthy
eQTLs	1:2525665	0.904496	1:2528133	rs2843401	T/C	C	MMEL1;ENSG00000142606.15	ENSG00000142606.11	protein_coding	slope=0.781678	Pvalue=3.49594e-27	Qvalue=2.50725e-21	cis	NA	https://www.gtexportal.org/	NA	White,AfricanAmerican,AmericanIndian;Asian;Unknown	227	Spleen	Spleen	NA	Healthy
eQTLs	1:2525665	0.99547	1:2531505	rs6681973	C/T	C	TTC34;ENSG00000215912	ENSG00000215912.7	protein_coding	ZScore=6.516349	Pvalue=7.21E-11	Qvalue=0	cis	27918533	NA	NA	Dutch	670	Blood	Whole_Blood	NA	Healthy
eQTLs	1:2525665	0.99547	1:2531505	rs6681973	C/T	T	MMEL1	ENSG00000142606.11	protein_coding	Beta=0.2	Pvalue= 4.77e-06	NA	cis	29036324	http://gong_lab.hzau.edu.cn/PancanQTL	NA	Multipop	408	Bladder	Bladder_Urothelial_Carcinoma	NA	tumor_BLCA
eQTLs	1:2525665	0.900102	1:2532123	rs141426426	TCAAACAAACAAA/T	T	MMEL1;ENSG00000142606.11	ENSG00000142606.11	protein_coding	slope=0.521765	Pvalue=1.10986e-14	Qvalue=3.32366e-10	cis	NA	https://www.gtexportal.org/	NA	White,AfricanAmerican,AmericanIndian;Asian;Unknown	670	Blood	Whole_Blood	NA	Healthy
eQTLs	1:2525665	0.904496	1:2532416	rs2985859	T/C	C	MMEL1	ENSG00000142606.11	protein_coding	Beta=0.27	Pvalue=3.93e-06	NA	cis	29036324	http://gong_lab.hzau.edu.cn/PancanQTL	NA	Multipop	150	Male_reproductive_system	Testicular_Germ_Cell_Tumors	NA	tumor_TGCT
eQTLs	1:2525665	0.904496	1:2532453	rs34791736	C/CT	NA	MMEL1;ENSG00000142606.11	ENSG00000142606.11	protein_coding	slope=0.769154	Pvalue=1.10119e-35	Qvalue=2.6518e-28	cis	29022597	https://www.gtexportal.org/	NA	European|AfricanAmerican|Asian	515	Lung	Lung	NA	Healthy
eQTLs	1:2525665	0.904496	1:2532624	rs2985857	C/T	T	TTC34;ENSG00000215912.12	ENSG00000215912.7	protein_coding	slope=-0.338003	Pvalue=5.51338e-09	Qvalue=7.21622e-05	cis	NA	https://www.gtexportal.org/	NA	White,AfricanAmerican,AmericanIndian;Asian;Unknown	202	Brain	Brain_Nucleus_accumbens_basal_ganglia	NA	Healthy
eQTLs	1:2525665	0.904496	1:2532624	rs2985857	C/T	T	MMEL1;ENSG00000142606.15	ENSG00000142606.11	protein_coding	slope=0.747163	Pvalue=8.15277e-69	Qvalue=2.24626e-59	cis	NA	https://www.gtexportal.org/	NA	White,AfricanAmerican,AmericanIndian;Asian;Unknown	515	Lung	Lung	NA	Healthy
eQTLs	1:2525665	0.904496	1:2533552	NA	NA	NA	MELL1;EntrezID=79258	NA	NA	NA	Pvalue=1.59257e-54	NA	NA	20502693	http://eqtl.uchicago.edu/cgi-bin/gbrowse/eqtl/	NA	Recruited_in_Germany	1490	Blood	Monocytes	NA	Healthy
eQTLs	1:2525665	0.899721	1:2534978	rs6664969	G/A	A	MMEL1;ENSG00000142606.15	ENSG00000142606.11	protein_coding	slope=-0.224741	Pvalue=2.12457e-07	Qvalue=0.000638597	cis	NA	https://www.gtexportal.org/	NA	White,AfricanAmerican,AmericanIndian;Asian;Unknown	581	Adipose_Tissue	Adipose_Subcutaneous	NA	Healthy
eQTLs	1:2525665	0.895727	1:2537095	rs78506337	G/A	A	TNFRSF14;ENSG00000157873.17	ENSG00000157873.13	protein_coding	slope=0.19361	Pvalue=2.29073e-06	Qvalue=0.0169608	cis	NA	https://www.gtexportal.org/	NA	White,AfricanAmerican,AmericanIndian;Asian;Unknown	208	Liver	Liver	NA	Healthy
eQTLs	1:2525665	0.895727	1:2537095	rs78506337	G/A	A	MMEL1;ENSG00000142606.15	ENSG00000142606.11	protein_coding	slope=-0.282427	Pvalue=8.94967e-07	Qvalue=0.00400896	cis	NA	https://www.gtexportal.org/	NA	White,AfricanAmerican,AmericanIndian;Asian;Unknown	330	Esophagus	Esophagus_Gastroesophageal_Junction	NA	Healthy
eQTLs	1:2525665	0.963545	1:2537464	rs4074789	A/G	G	FAM213B;ENSG00000157870.10	ENSG00000157870.10	protein_coding	Beta=-0.4506	Pvalue=1.101e-05	FDR=3.209e-03	cis	27863251	https://www.blueprint-epigenome.eu/	NA	European	192	Blood	Neutrophils	NA	Healthy
eQTLs	1:2525665	0.878285	1:2537838	rs41300092	C/T	T	TTC34;ENSG00000215912.12	ENSG00000215912.7	protein_coding	slope=0.201375	Pvalue=1.38622e-15	Qvalue=2.60946e-11	cis	NA	https://www.gtexportal.org/	NA	White,AfricanAmerican,AmericanIndian;Asian;Unknown	532	Nerve	Nerve_Tibial	NA	Healthy
eQTLs	1:2525665	0.963545	1:2539006	NA	NA	NA	C1ORF93;4210133	ENSG00000157870.10	protein_coding	Tstat=-3.721514041	Pvalue=0.000251772	Qvalue=0.021948601	cis	24604202	NA	NA	European	261	Blood	Monocytes	Lps2Hrs	Healthy
eQTLs	1:2525665	0.963545	1:2539006	rs10797437	T/C	C	MMEL1;ENSG00000142606.11	ENSG00000142606.11	protein_coding	slope=-0.498504	Pvalue=3.12895e-13	Qvalue=3.24591e-08	cis	NA	https://www.gtexportal.org/	NA	White,AfricanAmerican,AmericanIndian;Asian;Unknown	174	Small_Intestine	Small_Intestine_Terminal_Ileum	NA	Healthy
eQTLs	1:2525665	0.963545	1:2539006	rs10797437	T/C	C	FAM213B;ENSG00000157870.10	ENSG00000157870.10	protein_coding	slope=-0.215968	Pvalue=1.16427e-08	Qvalue=9.3282e-05	cis	NA	https://www.gtexportal.org/	NA	White,AfricanAmerican,AmericanIndian;Asian;Unknown	515	Lung	Lung	NA	Healthy
eQTLs	1:2525665	0.963545	1:2539006	rs10797437	T/C	C	MMEL1;ENSG00000142606.15	ENSG00000142606.11	protein_coding	slope=-0.461816	Pvalue=1.29261e-26	Qvalue=2.98567e-21	cis	NA	https://www.gtexportal.org/	NA	White,AfricanAmerican,AmericanIndian;Asian;Unknown	584	Blood_Vessel	Artery_Tibial	NA	Healthy
eQTLs	1:2525665	0.963545	1:2539400	rs4445406	T/C	C	MMEL1;ENSG00000142606.11	ENSG00000142606.11	protein_coding	slope=-0.445123	Pvalue=4.78629e-16	Qvalue=1.45562e-11	cis	NA	https://www.gtexportal.org/	NA	White,AfricanAmerican,AmericanIndian;Asian;Unknown	584	Blood_Vessel	Artery_Tibial	NA	Healthy
eQTLs	1:2525665	0.963545	1:2539400	rs4445406	T/C	C	MMEL1;ENSG00000142606.15	ENSG00000142606.11	protein_coding	slope=-0.709148	Pvalue=2.16929e-17	Qvalue=2.46572e-12	cis	NA	https://www.gtexportal.org/	NA	White,AfricanAmerican,AmericanIndian;Asian;Unknown	208	Liver	Liver	NA	Healthy
eQTLs	1:2525665	0.963545	1:2539400	rs4445406	T/C	C	FAM213B;ENSG00000157870.14	ENSG00000157870.10	protein_coding	slope=-0.287944	Pvalue=3.97376e-09	Qvalue=3.96424e-05	cis	NA	https://www.gtexportal.org/	NA	White,AfricanAmerican,AmericanIndian;Asian;Unknown	227	Spleen	Spleen	NA	Healthy
eQTLs	1:2525665	0.963545	1:2539400	rs4445406	T/C	C	TTC34;ENSG00000215912.12	ENSG00000215912.7	protein_coding	slope=0.232593	Pvalue=8.92616e-08	Qvalue=0.000879657	cis	NA	https://www.gtexportal.org/	NA	White,AfricanAmerican,AmericanIndian;Asian;Unknown	324	Stomach	Stomach	NA	Healthy
eQTLs	1:2525665	0.963545	1:2539532	rs10910108	A/G	G	FAM213B;ENSG00000157870.10	ENSG00000157870.10	protein_coding	Beta=-0.5317	Pvalue=1.222e-06	FDR=9.863e-04	cis	27863251	https://www.blueprint-epigenome.eu/	NA	European	171	Blood	T-Cells	NA	Healthy
eQTLs	1:2525665	0.963545	1:2539555	rs4278312	A/G	NA	MMEL1;ENSG00000142606.11	ENSG00000142606.11	protein_coding	slope=-0.473235	Pvalue=1.92417e-12	Qvalue=8.44677e-08	cis	29022597	https://www.gtexportal.org/	NA	European|AfricanAmerican|Asian	584	Blood_Vessel	Artery_Tibial	NA	Healthy
eQTLs	1:2525665	0.873501	1:2539796	rs4073285	C/T	T	TTC34;ENSG00000215912.12	ENSG00000215912.7	protein_coding	slope=0.284113	Pvalue=7.50803e-09	Qvalue=6.20921e-05	cis	NA	https://www.gtexportal.org/	NA	White,AfricanAmerican,AmericanIndian;Asian;Unknown	227	Spleen	Spleen	NA	Healthy
eQTLs	1:2525665	0.873501	1:2539796	rs4073285	C/T	T	TTC34;ENSG00000215912.12	ENSG00000215912.7	protein_coding	slope=0.326675	Pvalue=5.57858e-15	Qvalue=2.23265e-10	cis	NA	https://www.gtexportal.org/	NA	White,AfricanAmerican,AmericanIndian;Asian;Unknown	330	Esophagus	Esophagus_Gastroesophageal_Junction	NA	Healthy
eQTLs	1:2525665	0.873501	1:2539796	rs4073285	C/T	T	TTC34;ENSG00000215912.12	ENSG00000215912.7	protein_coding	slope=0.258149	Pvalue=2.44551e-12	Qvalue=3.05333e-08	cis	NA	https://www.gtexportal.org/	NA	White,AfricanAmerican,AmericanIndian;Asian;Unknown	465	Esophagus	Esophagus_Muscularis	NA	Healthy
eQTLs	1:2525665	0.873501	1:2539796	rs4073285	C/T	T	TTC34;ENSG00000215912.12	ENSG00000215912.7	protein_coding	slope=0.207425	Pvalue=1.91073e-06	Qvalue=0.00344211	cis	NA	https://www.gtexportal.org/	NA	White,AfricanAmerican,AmericanIndian;Asian;Unknown	483	Cells_Transformed_fibroblasts	Cells_Cultured_fibroblasts	NA	Healthy
eQTLs	1:2525665	0.873501	1:2539796	rs4073285	C/T	T	TTC34;ENSG00000215912.7	ENSG00000215912.7	protein_coding	Beta=0.7921	Pvalue=2.579e-13	FDR=2.438e-10	cis	27863251	https://www.blueprint-epigenome.eu/	NA	European	171	Blood	T-Cells	NA	Healthy
eQTLs	1:2525665	0.873501	1:2539796	rs4073285	C/T	T	MMEL1;ENSG00000142606.11	ENSG00000142606.11	protein_coding	Beta=-0.4511	Pvalue=1.617e-05	FDR=2.971e-03	cis	27863251	https://www.blueprint-epigenome.eu/	NA	European	192	Blood	Neutrophils	NA	Healthy
eQTLs	1:2525665	0.874362	1:2539981	rs781075670	CACAT/C	C	MMEL1	ENSG00000142606.11	protein_coding	Beta=-0.34	Pvalue= 1.25e-09	NA	cis	29036324	http://gong_lab.hzau.edu.cn/PancanQTL	NA	Multipop	514	Lung	Lung_adenocarcinoma	NA	tumor_LUAD
eQTLs	1:2525665	0.958978	1:2541269	rs10797440	A/G	NA	MMEL1;ENSG00000142606.11	ENSG00000142606.11	protein_coding	slope=-0.712884	Pvalue=3.0285e-08	Qvalue=0.00186711	cis	29022597	https://www.gtexportal.org/	NA	European|AfricanAmerican|Asian	208	Liver	Liver	NA	Healthy
eQTLs	1:2525665	0.958978	1:2541269	rs10797440	A/G	G	MMEL1;ENSG00000142606.11	ENSG00000142606.11	protein_coding	slope=-0.72995	Pvalue=1.00457e-13	Qvalue=1.03535e-08	cis	NA	https://www.gtexportal.org/	NA	White,AfricanAmerican,AmericanIndian;Asian;Unknown	208	Liver	Liver	NA	Healthy
eQTLs	1:2525665	0.954581	1:2542653	rs10910111	A/G	G	MMEL1;ENSG00000142606.11	ENSG00000142606.11	protein_coding	slope=-0.485084	Pvalue=1.71473e-11	Qvalue=6.56036e-07	cis	NA	https://www.gtexportal.org/	NA	White,AfricanAmerican,AmericanIndian;Asian;Unknown	194	Brain	Brain_Caudate_basal_ganglia	NA	Healthy
eQTLs	1:2525665	0.954581	1:2542653	rs10910111	A/G	G	MMEL1;ENSG00000142606.11	ENSG00000142606.11	protein_coding	slope=-0.859472	Pvalue=2.04217e-18	Qvalue=3.73695e-13	cis	NA	https://www.gtexportal.org/	NA	White,AfricanAmerican,AmericanIndian;Asian;Unknown	227	Spleen	Spleen	NA	Healthy
eQTLs	1:2525665	0.878285	1:2544640	rs10752748	G/A	NA	MMEL1;ENSG00000142606.11	ENSG00000142606.11	protein_coding	slope=-0.290645	Pvalue=2.52625e-06	Qvalue=0.0246349	cis	29022597	https://www.gtexportal.org/	NA	European|AfricanAmerican|Asian	469	Adipose_Tissue	Adipose_Visceral_Omentum	NA	Healthy
eQTLs	1:2525665	0.878285	1:2546229	rs6684865	A/G	G	MMEL1	ENSG00000142606.11	protein_coding	Beta=0.17	Pvalue= 7.39e-08	NA	cis	29036324	http://gong_lab.hzau.edu.cn/PancanQTL	NA	Multipop	1092	Breast	Breast_invasive_carcinoma	NA	tumor_BRCA
eQTLs	1:2525665	0.878285	1:2546229	rs6684865	A/G	G	MMEL1	ENSG00000142606.11	protein_coding	Beta=0.63	Pvalue=2.58e-05	NA	cis	29036324	http://gong_lab.hzau.edu.cn/PancanQTL	NA	Multipop	80	Eye	Uveal_Melanoma	NA	tumor_UVM
eQTLs	1:2525665	0.958978	1:2548852	rs10752749	A/C	C	TTC34;ENSG00000215912.12	ENSG00000215912.7	protein_coding	slope=0.298857	Pvalue=5.35279e-09	Qvalue=0.000108603	cis	NA	https://www.gtexportal.org/	NA	White,AfricanAmerican,AmericanIndian;Asian;Unknown	213	Blood_Vessel	Artery_Coronary	NA	Healthy
eQTLs	1:2525665	0.958978	1:2548852	rs10752749	A/C	C	TTC34;ENSG00000215912.12	ENSG00000215912.7	protein_coding	slope=0.106063	Pvalue=6.49644e-06	Qvalue=0.0154128	cis	NA	https://www.gtexportal.org/	NA	White,AfricanAmerican,AmericanIndian;Asian;Unknown	322	Male_reproductive_system	Testis	NA	Healthy
eQTLs	1:2525665	0.963545	1:2551053	rs10910112	T/C	C	MMEL1;ENSG00000142606.11	ENSG00000142606.11	protein_coding	slope=-0.288392	Pvalue=1.61014e-07	Qvalue=0.00151133	cis	NA	https://www.gtexportal.org/	NA	White,AfricanAmerican,AmericanIndian;Asian;Unknown	368	Large_Intestine	Colon_Transverse	NA	Healthy
eQTLs	1:2525665	0.963545	1:2553542	rs74731535	TAGG/T	T	MMEL1;ENSG00000142606.15	ENSG00000142606.11	protein_coding	slope=-0.350385	Pvalue=4.15956e-23	Qvalue=5.13899e-18	cis	NA	https://www.gtexportal.org/	NA	White,AfricanAmerican,AmericanIndian;Asian;Unknown	469	Adipose_Tissue	Adipose_Visceral_Omentum	NA	Healthy
eQTLs	1:2525665	0.963545	1:2553542	rs74731535	TAGG/T	T	MMEL1	ENSG00000142606.11	protein_coding	Beta=-0.36	Pvalue=1.18e-06	NA	cis	29036324	http://gong_lab.hzau.edu.cn/PancanQTL	NA	Multipop	286	Large_Intestine	Colon_adenocarcinoma	NA	tumor_COAD
eQTLs	1:2525665	0.878285	1:2553624	rs3890745	T/C	NA	MMEL1;ENSG00000142606.11	ENSG00000142606.11	protein_coding	slope=-0.208387	Pvalue=5.26137e-07	Qvalue=0.00503152	cis	29022597	https://www.gtexportal.org/	NA	European|AfricanAmerican|Asian	322	Male_reproductive_system	Testis	NA	Healthy
eQTLs	1:2525665	0.958978	1:2553758	rs4474198	C/T	T	TNFRSF14,RP3-395M20.8;ENSG00000157873,ENSG00000238164	ENSG00000238164.2	processed_transcript	ZScore=-4.7393778	Pvalue=2.14E-06	Qvalue=0.001465601	cis	27918533	NA	NA	Dutch	670	Blood	Whole_Blood	NA	Healthy
eQTLs	1:2525665	0.958978	1:2553758	rs4474198	C/T	T	TNFRSF14,RP3-395M20.8;ENSG00000157873,ENSG00000238164	ENSG00000157873.13	protein_coding	ZScore=-4.7393778	Pvalue=2.14E-06	Qvalue=0.001465601	cis	27918533	NA	NA	Dutch	670	Blood	Whole_Blood	NA	Healthy
eQTLs	1:2525665	0.958978	1:2553758	rs4474198	C/T	T	MMEL1	ENSG00000142606.11	protein_coding	Beta=-0.21	Pvalue= 1.02e-04	NA	cis	29036324	http://gong_lab.hzau.edu.cn/PancanQTL	NA	Multipop	369	Liver	Liver_hepatocellular_carcinoma	NA	tumor_LIHC
eQTLs	1:2525665	0.958978	1:2553758	rs4474198	C/T	T	C1orf93	ENSG00000157870.10	protein_coding	Beta=-0.2	Pvalue= 7.32e-06	NA	cis	29036324	http://gong_lab.hzau.edu.cn/PancanQTL	NA	Multipop	494	Male_reproductive_system	Prostate_adenocarcinoma	NA	tumor_PRAD
eQTLs	1:2525665	0.878285	1:2554563	rs12146058	A/G	G	TTC34;ENSG00000215912.12	ENSG00000215912.7	protein_coding	slope=0.35475	Pvalue=2.21188e-13	Qvalue=4.83483e-09	cis	NA	https://www.gtexportal.org/	NA	White,AfricanAmerican,AmericanIndian;Asian;Unknown	305	Pancreas	Pancreas	NA	Healthy
eQTLs	1:2525665	0.878285	1:2555640	rs28568531	T/A	A	TTC34;ENSG00000215912.7	ENSG00000215912.7	protein_coding	slope=0.302343	Pvalue=3.98715e-06	Qvalue=0.0104245	cis	NA	https://www.gtexportal.org/	NA	White,AfricanAmerican,AmericanIndian;Asian;Unknown	605	Skin	Skin_Sun_Exposed_Lower_leg	NA	Healthy
eQTLs	1:2525665	0.878285	1:2556125	NA	C/T	T	TTC34;ENSG00000215912.12	ENSG00000215912.7	protein_coding	slope=0.190894	Pvalue=3.69485e-06	Qvalue=0.0246221	cis	NA	https://www.gtexportal.org/	NA	White,AfricanAmerican,AmericanIndian;Asian;Unknown	174	Small_Intestine	Small_Intestine_Terminal_Ileum	NA	Healthy
eQTLs	1:2525665	0.963545	1:2557376	rs112944993	G/GGAA	GGAA	MMEL1;ENSG00000142606.15	ENSG00000142606.11	protein_coding	slope=0.471129	Pvalue=9.87999e-13	Qvalue=3.21222e-08	cis	NA	https://www.gtexportal.org/	NA	White,AfricanAmerican,AmericanIndian;Asian;Unknown	194	Brain	Brain_Caudate_basal_ganglia	NA	Healthy
eQTLs	1:2525665	0.878285	1:2558308	rs6668149	A/C	NA	MMEL1;ENSG00000142606.11	ENSG00000142606.11	protein_coding	slope=0.586081	Pvalue=4.88572e-21	Qvalue=2.2914e-15	cis	29022597	https://www.gtexportal.org/	NA	European|AfricanAmerican|Asian	574	Thyroid	Thyroid	NA	Healthy
eQTLs	1:2525665	0.878285	1:2560735	rs4648657	A/G	G	TTC34;ENSG00000215912.12	ENSG00000215912.7	protein_coding	slope=-0.143382	Pvalue=2.46935e-07	Qvalue=0.00179113	cis	NA	https://www.gtexportal.org/	NA	White,AfricanAmerican,AmericanIndian;Asian;Unknown	396	Breast	Breast_Mammary_Tissue	NA	Healthy
eQTLs	1:2525665	0.958983	1:2560882	rs4648658	G/A	A	SLC35E2	ENSG00000215790.2	protein_coding	Beta=-0.17	Pvalue= 7.30e-06	NA	cis	29036324	http://gong_lab.hzau.edu.cn/PancanQTL	NA	Multipop	408	Bladder	Bladder_Urothelial_Carcinoma	NA	tumor_BLCA
eQTLs	1:2525665	0.878285	1:2567500	rs6666788	A/G	G	TTC34;ENSG00000215912.12	ENSG00000215912.7	protein_coding	slope=-0.470601	Pvalue=6.9042e-11	Qvalue=2.86368e-06	cis	NA	https://www.gtexportal.org/	NA	White,AfricanAmerican,AmericanIndian;Asian;Unknown	147	Blood	Cells_EBV-transformed_lymphocytes	NA	Healthy
eQTLs	1:2525665	0.878285	1:2567500	rs6666788	A/G	G	MMEL1;ENSG00000142606.15	ENSG00000142606.11	protein_coding	slope=0.422277	Pvalue=1.85506e-16	Qvalue=3.13285e-11	cis	NA	https://www.gtexportal.org/	NA	White,AfricanAmerican,AmericanIndian;Asian;Unknown	174	Small_Intestine	Small_Intestine_Terminal_Ileum	NA	Healthy
eQTLs	1:2525665	0.878285	1:2567500	rs6666788	A/G	G	TTC34;ENSG00000215912.12	ENSG00000215912.7	protein_coding	slope=-0.269413	Pvalue=7.24354e-15	Qvalue=1.49082e-10	cis	NA	https://www.gtexportal.org/	NA	White,AfricanAmerican,AmericanIndian;Asian;Unknown	670	Blood	Whole_Blood	NA	Healthy
eQTLs	1:2525665	0.878285	1:2567500	NA	G/A	G	FAM213B;ENSG00000157870.9	ENSG00000157870.10	protein_coding	Beta=0.278	Pvalue=4.764e-06	NA	cis	28394350	NA	NA	Sardinian	606	Blood	Leukocytes	NA	Healthy
eQTLs	1:2525665	0.861873	1:2570023	rs4648565	A/G	G	TNFRSF14;ENSG00000157873.13	ENSG00000157873.13	protein_coding	slope=-0.135205	Pvalue=2.24481e-05	Qvalue=0.0387838	cis	NA	https://www.gtexportal.org/	NA	White,AfricanAmerican,AmericanIndian;Asian;Unknown	574	Thyroid	Thyroid	NA	Healthy
eQTLs	1:2525665	0.861873	1:2570023	rs4648565	A/G	G	TTC34;ENSG00000215912.12	ENSG00000215912.7	protein_coding	slope=-0.273273	Pvalue=2.30443e-06	Qvalue=0.00938773	cis	NA	https://www.gtexportal.org/	NA	White,AfricanAmerican,AmericanIndian;Asian;Unknown	175	Brain	Brain_Cerebellar_Hemisphere	NA	Healthy
eQTLs	1:2525665	0.861873	1:2570023	rs4648565	A/G	G	TTC34;ENSG00000215912.12	ENSG00000215912.7	protein_coding	slope=-0.272784	Pvalue=3.80952e-09	Qvalue=6.07957e-05	cis	NA	https://www.gtexportal.org/	NA	White,AfricanAmerican,AmericanIndian;Asian;Unknown	221	Male_reproductive_system	Prostate	NA	Healthy
eQTLs	1:2525665	0.878285	1:2574078	rs9970196	T/C	C	TTC34;ENSG00000215912.12	ENSG00000215912.7	protein_coding	slope=-0.551204	Pvalue=6.72026e-16	Qvalue=4.23387e-11	cis	NA	https://www.gtexportal.org/	NA	White,AfricanAmerican,AmericanIndian;Asian;Unknown	237	Pituitary	Pituitary	NA	Healthy
eQTLs	1:2525665	0.878285	1:2574078	rs9970196	T/C	C	TTC34;ENSG00000215912.12	ENSG00000215912.7	protein_coding	slope=-0.236029	Pvalue=7.18866e-09	Qvalue=5.76591e-05	cis	NA	https://www.gtexportal.org/	NA	White,AfricanAmerican,AmericanIndian;Asian;Unknown	368	Large_Intestine	Colon_Transverse	NA	Healthy
eQTLs	1:2525665	0.878285	1:2574078	rs9970196	T/C	C	TTC34;ENSG00000215912.12	ENSG00000215912.7	protein_coding	slope=-0.255519	Pvalue=7.63963e-12	Qvalue=1.11254e-07	cis	NA	https://www.gtexportal.org/	NA	White,AfricanAmerican,AmericanIndian;Asian;Unknown	387	Blood_Vessel	Artery_Aorta	NA	Healthy
eQTLs	1:2525665	0.878285	1:2574078	rs9970196	T/C	T	TTC34,RP13-436F16.1;ENSG00000215912,ENSG00000237058	ENSG00000237058.1	antisense	ZScore=18.8513295	Pvalue=2.87E-79	Qvalue=0	cis	27918533	NA	NA	Dutch	670	Blood	Whole_Blood	NA	Healthy
eQTLs	1:2525665	0.878285	1:2574078	rs9970196	T/C	T	TTC34,RP13-436F16.1;ENSG00000215912,ENSG00000237058	ENSG00000215912.7	protein_coding	ZScore=18.8513295	Pvalue=2.87E-79	Qvalue=0	cis	27918533	NA	NA	Dutch	670	Blood	Whole_Blood	NA	Healthy
eQTLs	1:2525665	0.861118	1:2581542	rs28611770	A/G	G	MMEL1;ENSG00000142606.15	ENSG00000142606.11	protein_coding	slope=0.361978	Pvalue=3.06623e-06	Qvalue=0.0166822	cis	NA	https://www.gtexportal.org/	NA	White,AfricanAmerican,AmericanIndian;Asian;Unknown	233	Adrenal_Gland	Adrenal_Gland	NA	Healthy
eQTLs	1:2525665	0.821014	1:2622489	rs56814247	A/G	G	TTC34;ENSG00000215912.7	ENSG00000215912.7	protein_coding	slope=-0.214942	Pvalue=1.08106e-06	Qvalue=0.004832	cis	NA	https://www.gtexportal.org/	NA	White,AfricanAmerican,AmericanIndian;Asian;Unknown	322	Male_reproductive_system	Testis	NA	Healthy
eQTLs	1:2525665	0.821014	1:2622489	rs56814247	A/G	G	MMEL1;ENSG00000142606.11	ENSG00000142606.11	protein_coding	slope=0.312553	Pvalue=2.91162e-11	Qvalue=6.46086e-07	cis	NA	https://www.gtexportal.org/	NA	White,AfricanAmerican,AmericanIndian;Asian;Unknown	469	Adipose_Tissue	Adipose_Visceral_Omentum	NA	Healthy
eQTLs	1:2525665	0.821014	1:2622489	rs56814247	A/G	G	TNFRSF14;ENSG00000157873.13	ENSG00000157873.13	protein_coding	slope=-0.112011	Pvalue=1.94158e-05	Qvalue=0.0412642	cis	NA	https://www.gtexportal.org/	NA	White,AfricanAmerican,AmericanIndian;Asian;Unknown	581	Adipose_Tissue	Adipose_Subcutaneous	NA	Healthy
eQTLs	1:2525665	0.874362	1:2708430	rs10909839	G/A	A	TTC34;ENSG00000215912.12	ENSG00000215912.7	protein_coding	slope=0.296427	Pvalue=2.54104e-14	Qvalue=6.6171e-10	cis	NA	https://www.gtexportal.org/	NA	White,AfricanAmerican,AmericanIndian;Asian;Unknown	372	Heart	Heart_Atrial_Appendage	NA	Healthy
eQTLs	1:2525665	0.874362	1:2708430	rs10909839	G/A	A	TTC34;ENSG00000215912.12	ENSG00000215912.7	protein_coding	slope=0.196665	Pvalue=2.88902e-17	Qvalue=7.42017e-13	cis	NA	https://www.gtexportal.org/	NA	White,AfricanAmerican,AmericanIndian;Asian;Unknown	574	Thyroid	Thyroid	NA	Healthy
eQTLs	1:2525665	0.874362	1:2709164	rs4648356	C/A	A	TTC34;ENSG00000215912.7	ENSG00000215912.7	protein_coding	slope=0.161532	Pvalue=2.90204e-05	Qvalue=0.0490062	cis	NA	https://www.gtexportal.org/	NA	White,AfricanAmerican,AmericanIndian;Asian;Unknown	574	Thyroid	Thyroid	NA	Healthy
eQTLs	1:2525665	0.874362	1:2709164	rs4648356	C/A	A	TTC34;ENSG00000215912.12	ENSG00000215912.7	protein_coding	slope=0.186871	Pvalue=2.91471e-07	Qvalue=0.000876042	cis	NA	https://www.gtexportal.org/	NA	White,AfricanAmerican,AmericanIndian;Asian;Unknown	517	Skin	Skin_Not_Sun_Exposed_Suprapubic	NA	Healthy
eQTLs	1:2525665	0.866606	1:2720173	rs897625	A/G	NA	MMEL1;ENSG00000142606.11	ENSG00000142606.11	protein_coding	slope=-0.600705	Pvalue=1.99075e-09	Qvalue=0.000311494	cis	29022597	https://www.gtexportal.org/	NA	European|AfricanAmerican|Asian	174	Small_Intestine	Small_Intestine_Terminal_Ileum	NA	Healthy
eQTLs	1:2525665	0.866606	1:2720173	rs897625	A/G	G	MMEL1;ENSG00000142606.15	ENSG00000142606.11	protein_coding	slope=-0.246009	Pvalue=2.87571e-10	Qvalue=3.92988e-06	cis	NA	https://www.gtexportal.org/	NA	White,AfricanAmerican,AmericanIndian;Asian;Unknown	368	Large_Intestine	Colon_Transverse	NA	Healthy
eQTLs	1:2525665	0.866606	1:2720173	rs897625	A/G	G	MMEL1;ENSG00000142606.15	ENSG00000142606.11	protein_coding	slope=-0.363148	Pvalue=2.17917e-08	Qvalue=0.00016707	cis	NA	https://www.gtexportal.org/	NA	White,AfricanAmerican,AmericanIndian;Asian;Unknown	372	Heart	Heart_Atrial_Appendage	NA	Healthy
eQTLs	1:2525665	0.870469	1:2721149	rs2100574	G/A	A	MMEL1;ENSG00000142606.11	ENSG00000142606.11	protein_coding	slope=-0.514499	Pvalue=7.42217e-29	Qvalue=4.33491e-23	cis	NA	https://www.gtexportal.org/	NA	White,AfricanAmerican,AmericanIndian;Asian;Unknown	574	Thyroid	Thyroid	NA	Healthy
eQTLs	1:2525665	0.870469	1:2721149	rs2100574	G/A	A	MMEL1;ENSG00000142606.15	ENSG00000142606.11	protein_coding	slope=-0.473694	Pvalue=8.42436e-35	Qvalue=1.21286e-28	cis	NA	https://www.gtexportal.org/	NA	White,AfricanAmerican,AmericanIndian;Asian;Unknown	574	Thyroid	Thyroid	NA	Healthy
eQTLs	1:2525665	0.870469	1:2721149	rs2100574	G/A	A	TTC34;ENSG00000215912.12	ENSG00000215912.7	protein_coding	slope=0.276125	Pvalue=6.15607e-18	Qvalue=1.61106e-13	cis	NA	https://www.gtexportal.org/	NA	White,AfricanAmerican,AmericanIndian;Asian;Unknown	605	Skin	Skin_Sun_Exposed_Lower_leg	NA	Healthy
eQTLs	1:2709164	1	1:2709164	rs4648356	C/A	A	TTC34;ENSG00000215912.7	ENSG00000215912.7	protein_coding	slope=0.161532	Pvalue=2.90204e-05	Qvalue=0.0490062	cis	NA	https://www.gtexportal.org/	NA	White,AfricanAmerican,AmericanIndian;Asian;Unknown	574	Thyroid	Thyroid	NA	Healthy
eQTLs	1:2709164	1	1:2709164	rs4648356	C/A	A	TTC34;ENSG00000215912.12	ENSG00000215912.7	protein_coding	slope=0.186871	Pvalue=2.91471e-07	Qvalue=0.000876042	cis	NA	https://www.gtexportal.org/	NA	White,AfricanAmerican,AmericanIndian;Asian;Unknown	517	Skin	Skin_Not_Sun_Exposed_Suprapubic	NA	Healthy
eQTLs	1:2709164	0.821338	1:2501222	rs10797431	G/T	T	FAM213B;ENSG00000157870.10	ENSG00000157870.10	protein_coding	slope=-0.165454	Pvalue=9.12547e-07	Qvalue=0.00348837	cis	NA	https://www.gtexportal.org/	NA	White,AfricanAmerican,AmericanIndian;Asian;Unknown	300	Connective_Tissue	Cells_Transformed_fibroblasts	NA	Healthy
eQTLs	1:2709164	0.821338	1:2501222	rs10797431	G/T	T	FAM213B;ENSG00000157870.14	ENSG00000157870.10	protein_coding	slope=-0.144447	Pvalue=1.26133e-10	Qvalue=7.21761e-07	cis	NA	https://www.gtexportal.org/	NA	White,AfricanAmerican,AmericanIndian;Asian;Unknown	483	Cells_Transformed_fibroblasts	Cells_Cultured_fibroblasts	NA	Healthy
eQTLs	1:2709164	0.904716	1:2507415	NA	NA	NA	MMEL1	ENSG00000142606.11	protein_coding	NA	Pvalue=4.94E-13	Qvalue=1.04E-08	cis	23474282	NA	NA	White|Asian|Black-153|18|2	173	Small_Intestine	Ileum	NA	Ulcerative_colitis_or_Familial_adenomatous_polyposis
eQTLs	1:2709164	0.904716	1:2507415	NA	NA	NA	MMEL1	ENSG00000142606.11	protein_coding	NA	Pvalue=4.94E-13	Qvalue=8.98E-10	cis	23474282	NA	NA	White|Asian|Black-153|18|2	173	Small_Intestine	Ileum	NA	Ulcerative_colitis_or_Familial_adenomatous_polyposis
eQTLs	1:2709164	0.904716	1:2507415	NA	G/T	T	MMEL1;ENSG00000142606.11	ENSG00000142606.11	protein_coding	slope=-0.274049	Pvalue=2.87445e-07	Qvalue=0.00144599	cis	NA	https://www.gtexportal.org/	NA	White,AfricanAmerican,AmericanIndian;Asian;Unknown	581	Adipose_Tissue	Adipose_Subcutaneous	NA	Healthy
eQTLs	1:2709164	0.904716	1:2507415	NA	G/T	T	RP3-395M20.9;ENSG00000228037.1	ENSG00000228037.1	antisense	slope=0.243139	Pvalue=1.05311e-05	Qvalue=0.02744	cis	NA	https://www.gtexportal.org/	NA	White,AfricanAmerican,AmericanIndian;Asian;Unknown	581	Adipose_Tissue	Adipose_Subcutaneous	NA	Healthy
eQTLs	1:2709164	0.904716	1:2507415	NA	G/T	T	RP3-395M20.9;ENSG00000228037.1	ENSG00000228037.1	antisense	slope=0.228161	Pvalue=8.77577e-08	Qvalue=0.00026924	cis	NA	https://www.gtexportal.org/	NA	White,AfricanAmerican,AmericanIndian;Asian;Unknown	581	Adipose_Tissue	Adipose_Subcutaneous	NA	Healthy
eQTLs	1:2709164	0.904716	1:2507415	NA	G/T	T	TTC34;ENSG00000215912.12	ENSG00000215912.7	protein_coding	slope=0.255834	Pvalue=3.31653e-18	Qvalue=1.33003e-13	cis	NA	https://www.gtexportal.org/	NA	White,AfricanAmerican,AmericanIndian;Asian;Unknown	584	Blood_Vessel	Artery_Tibial	NA	Healthy
eQTLs	1:2709164	0.867006	1:2520302	rs6667564	T/C	NA	MMEL1;ENSG00000142606.11	ENSG00000142606.11	protein_coding	slope=-0.481957	Pvalue=3.81987e-08	Qvalue=0.00159113	cis	29022597	https://www.gtexportal.org/	NA	European|AfricanAmerican|Asian	194	Brain	Brain_Caudate_basal_ganglia	NA	Healthy
eQTLs	1:2709164	0.867006	1:2520302	rs6667564	T/C	NA	FAM213B;ENSG00000157870.10	ENSG00000157870.10	protein_coding	slope=-0.295396	Pvalue=9.79871e-09	Qvalue=0.000165712	cis	29022597	https://www.gtexportal.org/	NA	European|AfricanAmerican|Asian	515	Lung	Lung	NA	Healthy
eQTLs	1:2709164	0.867006	1:2520302	rs6667564	T/C	C	TNFRSF14;ENSG00000157873.13	ENSG00000157873.13	protein_coding	slope=0.237251	Pvalue=1.10929e-07	Qvalue=0.00170323	cis	NA	https://www.gtexportal.org/	NA	White,AfricanAmerican,AmericanIndian;Asian;Unknown	208	Liver	Liver	NA	Healthy
eQTLs	1:2709164	0.867006	1:2520302	rs6667564	T/C	C	LOC115110	NA	NA	Beta=-0.47	Pvalue=7.48e-06	NA	NA	29036324	http://gong_lab.hzau.edu.cn/PancanQTL	NA	Multipop	120	Thymus	Thymoma	NA	tumor_THYM
eQTLs	1:2709164	0.867006	1:2520500	rs6701238	G/A	NA	FAM213B;ENSG00000157870.10	ENSG00000157870.10	protein_coding	slope=-0.392393	Pvalue=3.04309e-06	Qvalue=0.0268099	cis	29022597	https://www.gtexportal.org/	NA	European|AfricanAmerican|Asian	209	Brain	Brain_Cerebellum	NA	Healthy
eQTLs	1:2709164	0.944511	1:2523212	rs876938	G/C	C	TTC34;ENSG00000215912.12	ENSG00000215912.7	protein_coding	slope=0.417152	Pvalue=1.81782e-13	Qvalue=2.9123e-09	cis	NA	https://www.gtexportal.org/	NA	White,AfricanAmerican,AmericanIndian;Asian;Unknown	209	Brain	Brain_Cerebellum	NA	Healthy
eQTLs	1:2709164	0.940729	1:2523706	rs867435	C/T	T	MMEL1	ENSG00000142606.11	protein_coding	Beta=-0.48	Pvalue= 7.02e-19	NA	cis	29036324	http://gong_lab.hzau.edu.cn/PancanQTL	NA	Multipop	494	Male_reproductive_system	Prostate_adenocarcinoma	NA	tumor_PRAD
eQTLs	1:2709164	0.940729	1:2523706	rs867435	C/T	T	MMEL1	ENSG00000142606.11	protein_coding	Beta=-0.22	Pvalue= 3.26e-06	NA	cis	29036324	http://gong_lab.hzau.edu.cn/PancanQTL	NA	Multipop	500	Lung	Lung_squamous_cell_carcinoma	NA	tumor_LUSC
eQTLs	1:2709164	0.962897	1:2523811	rs187786174	G/A	NA	TTC34;ENSG00000215912.7	ENSG00000215912.7	protein_coding	slope=0.349624	Pvalue=2.6589e-06	Qvalue=0.0141663	cis	29022597	https://www.gtexportal.org/	NA	European|AfricanAmerican|Asian	584	Blood_Vessel	Artery_Tibial	NA	Healthy
eQTLs	1:2709164	0.953682	1:2523969	rs184574713	C/A	A	MMEL1	ENSG00000142606.11	protein_coding	Beta=-0.23	Pvalue= 9.75e-10	NA	cis	29036324	http://gong_lab.hzau.edu.cn/PancanQTL	NA	Multipop	503	Thyroid	Thyroid_carcinoma	NA	tumor_THCA
eQTLs	1:2709164	0.948779	1:2523999	rs193231151	G/A	NA	MMEL1;ENSG00000142606.11	ENSG00000142606.11	protein_coding	slope=-0.745155	Pvalue=5.76296e-13	Qvalue=2.45442e-07	cis	29022597	https://www.gtexportal.org/	NA	European|AfricanAmerican|Asian	202	Brain	Brain_Nucleus_accumbens_basal_ganglia	NA	Healthy
eQTLs	1:2709164	0.948779	1:2523999	rs193231151	G/A	NA	MMEL1;ENSG00000142606.11	ENSG00000142606.11	protein_coding	slope=-0.71914	Pvalue=3.06292e-09	Qvalue=0.000216595	cis	29022597	https://www.gtexportal.org/	NA	European|AfricanAmerican|Asian	227	Spleen	Spleen	NA	Healthy
eQTLs	1:2709164	0.874362	1:2524457	rs745367	T/C	C	MMEL1;ENSG00000142606.11	ENSG00000142606.11	protein_coding	slope=-0.71237	Pvalue=1.79492e-15	Qvalue=2.14121e-10	cis	NA	https://www.gtexportal.org/	NA	White,AfricanAmerican,AmericanIndian;Asian;Unknown	202	Brain	Brain_Nucleus_accumbens_basal_ganglia	NA	Healthy
eQTLs	1:2709164	0.874362	1:2524457	rs745367	T/C	C	MMEL1;ENSG00000142606.15	ENSG00000142606.11	protein_coding	slope=-0.706066	Pvalue=3.74248e-24	Qvalue=2.3874e-18	cis	NA	https://www.gtexportal.org/	NA	White,AfricanAmerican,AmericanIndian;Asian;Unknown	202	Brain	Brain_Nucleus_accumbens_basal_ganglia	NA	Healthy
eQTLs	1:2709164	0.874362	1:2524457	rs745367	T/C	C	FAM213B;ENSG00000157870.14	ENSG00000157870.10	protein_coding	slope=-0.268356	Pvalue=2.10314e-16	Qvalue=5.6159e-12	cis	NA	https://www.gtexportal.org/	NA	White,AfricanAmerican,AmericanIndian;Asian;Unknown	515	Lung	Lung	NA	Healthy
eQTLs	1:2709164	0.953372	1:2524915	NA	NA	NA	MMEL1	ENSG00000142606.11	protein_coding	NA	Pvalue=2.21E-13	Qvalue=1.76E-09	cis	23474282	NA	NA	White|Asian|Black-153|18|2	173	Small_Intestine	Ileum	NA	Ulcerative_colitis_or_Familial_adenomatous_polyposis
eQTLs	1:2709164	0.953372	1:2524915	NA	NA	NA	MMEL1	ENSG00000142606.11	protein_coding	NA	Pvalue=2.21E-13	Qvalue=2.01E-10	cis	23474282	NA	NA	White|Asian|Black-153|18|2	173	Small_Intestine	Ileum	NA	Ulcerative_colitis_or_Familial_adenomatous_polyposis
eQTLs	1:2709164	0.953372	1:2524915	NA	NA	NA	MMEL1	ENSG00000142606.11	protein_coding	NA	Pvalue=1.10408e-76	NA	cis	24092820	NA	NA	European_Ancestry	922	Blood	Whole_Blood	NA	Healthy_Depression
eQTLs	1:2709164	0.953372	1:2524915	rs10752747	T/G	T	MMEL1;ENSG00000142606	ENSG00000142606.11	protein_coding	Zscore=-33.3215	Pvalue=1.8791E-243	FDR=0.0	cis	NA	https://eqtlgen.org/	https://www.biorxiv.org/content/10.1101/134551v1	Multipop	31684	Blood	WholeBlood	NA	Healthy
eQTLs	1:2709164	0.874362	1:2524943	rs3828154	G/A	A	MMEL1;ENSG00000142606.11	ENSG00000142606.11	protein_coding	slope=-0.719326	Pvalue=1.4313e-50	Qvalue=3.00247e-42	cis	NA	https://www.gtexportal.org/	NA	White,AfricanAmerican,AmericanIndian;Asian;Unknown	515	Lung	Lung	NA	Healthy
eQTLs	1:2709164	0.953372	1:2524966	rs3748819	C/T	T	MMEL1;ENSG00000142606	ENSG00000142606.11	protein_coding	ZScore=-22.8955964	Pvalue=5.14E-116	Qvalue=0	cis	27918533	NA	NA	Dutch	670	Blood	Whole_Blood	NA	Healthy
eQTLs	1:2709164	0.953372	1:2525660	rs3748818	G/A	A	MMEL1;ENSG00000142606.15	ENSG00000142606.11	protein_coding	slope=-0.521098	Pvalue=1.32355e-27	Qvalue=1.56252e-22	cis	NA	https://www.gtexportal.org/	NA	White,AfricanAmerican,AmericanIndian;Asian;Unknown	670	Blood	Whole_Blood	NA	Healthy
eQTLs	1:2709164	0.870301	1:2526746	NA	NA	NA	C1ORF93;4210133	ENSG00000157870.10	protein_coding	Tstat=-7.262922101	Pvalue=2.82E-12	Qvalue=6.40E-10	cis	24604202	NA	NA	European	367	Blood	Monocytes	Ifn	Healthy
eQTLs	1:2709164	0.870301	1:2526746	rs3748816	A/G	G	MMEL1;2070246	ENSG00000142606.11	protein_coding	R=-0.23|-0.27	Pvalue=5.3E-20	Qvalue=NA	cis	21829388	NA	NA	UK|Dutch	1469	Blood	Whole_Blood	NA	Healthy_UC_IBD_CeliacDisease_COPD_ALS
eQTLs	1:2709164	0.870301	1:2526746	rs3748816	A/G	NA	MMEL1	ENSG00000142606.11	protein_coding	NA	Family-based_association_Pvalue=0.000549541	NA	cis	20833654	NA	NA	European	200	Blood	CD4+_T-Cells	NA	Ashtma
eQTLs	1:2709164	0.870301	1:2526746	rs3748816	A/G	G	MMEL1;ENSG00000142606.11	ENSG00000142606.11	protein_coding	Beta=-0.8087	Pvalue=7.536e-17	FDR=4.410e-14	cis	27863251	https://www.blueprint-epigenome.eu/	NA	European	194	Blood	Monocytes	NA	Healthy
eQTLs	1:2709164	0.953372	1:2527678	rs2260976	A/G	G	MMEL1;ENSG00000142606.11	ENSG00000142606.11	protein_coding	Beta=0.5992	Pvalue=8.660e-08	FDR=6.533e-06	cis	27863251	https://www.blueprint-epigenome.eu/	NA	European	171	Blood	T-Cells	NA	Healthy
eQTLs	1:2709164	0.958252	1:2528133	rs2843401	T/C	C	MMEL1;ENSG00000142606.15	ENSG00000142606.11	protein_coding	slope=0.781678	Pvalue=3.49594e-27	Qvalue=2.50725e-21	cis	NA	https://www.gtexportal.org/	NA	White,AfricanAmerican,AmericanIndian;Asian;Unknown	227	Spleen	Spleen	NA	Healthy
eQTLs	1:2709164	0.879717	1:2531505	rs6681973	C/T	C	TTC34;ENSG00000215912	ENSG00000215912.7	protein_coding	ZScore=6.516349	Pvalue=7.21E-11	Qvalue=0	cis	27918533	NA	NA	Dutch	670	Blood	Whole_Blood	NA	Healthy
eQTLs	1:2709164	0.879717	1:2531505	rs6681973	C/T	T	MMEL1	ENSG00000142606.11	protein_coding	Beta=0.2	Pvalue= 4.77e-06	NA	cis	29036324	http://gong_lab.hzau.edu.cn/PancanQTL	NA	Multipop	408	Bladder	Bladder_Urothelial_Carcinoma	NA	tumor_BLCA
eQTLs	1:2709164	0.953981	1:2532123	rs141426426	TCAAACAAACAAA/T	T	MMEL1;ENSG00000142606.11	ENSG00000142606.11	protein_coding	slope=0.521765	Pvalue=1.10986e-14	Qvalue=3.32366e-10	cis	NA	https://www.gtexportal.org/	NA	White,AfricanAmerican,AmericanIndian;Asian;Unknown	670	Blood	Whole_Blood	NA	Healthy
eQTLs	1:2709164	0.958252	1:2532416	rs2985859	T/C	C	MMEL1	ENSG00000142606.11	protein_coding	Beta=0.27	Pvalue=3.93e-06	NA	cis	29036324	http://gong_lab.hzau.edu.cn/PancanQTL	NA	Multipop	150	Male_reproductive_system	Testicular_Germ_Cell_Tumors	NA	tumor_TGCT
eQTLs	1:2709164	0.958252	1:2532453	rs34791736	C/CT	NA	MMEL1;ENSG00000142606.11	ENSG00000142606.11	protein_coding	slope=0.769154	Pvalue=1.10119e-35	Qvalue=2.6518e-28	cis	29022597	https://www.gtexportal.org/	NA	European|AfricanAmerican|Asian	515	Lung	Lung	NA	Healthy
eQTLs	1:2709164	0.958252	1:2532624	rs2985857	C/T	T	TTC34;ENSG00000215912.12	ENSG00000215912.7	protein_coding	slope=-0.338003	Pvalue=5.51338e-09	Qvalue=7.21622e-05	cis	NA	https://www.gtexportal.org/	NA	White,AfricanAmerican,AmericanIndian;Asian;Unknown	202	Brain	Brain_Nucleus_accumbens_basal_ganglia	NA	Healthy
eQTLs	1:2709164	0.958252	1:2532624	rs2985857	C/T	T	MMEL1;ENSG00000142606.15	ENSG00000142606.11	protein_coding	slope=0.747163	Pvalue=8.15277e-69	Qvalue=2.24626e-59	cis	NA	https://www.gtexportal.org/	NA	White,AfricanAmerican,AmericanIndian;Asian;Unknown	515	Lung	Lung	NA	Healthy
eQTLs	1:2709164	0.958252	1:2533552	NA	NA	NA	MELL1;EntrezID=79258	NA	NA	NA	Pvalue=1.59257e-54	NA	NA	20502693	http://eqtl.uchicago.edu/cgi-bin/gbrowse/eqtl/	NA	Recruited_in_Germany	1490	Blood	Monocytes	NA	Healthy
eQTLs	1:2709164	0.962897	1:2534978	rs6664969	G/A	A	MMEL1;ENSG00000142606.15	ENSG00000142606.11	protein_coding	slope=-0.224741	Pvalue=2.12457e-07	Qvalue=0.000638597	cis	NA	https://www.gtexportal.org/	NA	White,AfricanAmerican,AmericanIndian;Asian;Unknown	581	Adipose_Tissue	Adipose_Subcutaneous	NA	Healthy
eQTLs	1:2709164	0.958252	1:2537095	rs78506337	G/A	A	TNFRSF14;ENSG00000157873.17	ENSG00000157873.13	protein_coding	slope=0.19361	Pvalue=2.29073e-06	Qvalue=0.0169608	cis	NA	https://www.gtexportal.org/	NA	White,AfricanAmerican,AmericanIndian;Asian;Unknown	208	Liver	Liver	NA	Healthy
eQTLs	1:2709164	0.958252	1:2537095	rs78506337	G/A	A	MMEL1;ENSG00000142606.15	ENSG00000142606.11	protein_coding	slope=-0.282427	Pvalue=8.94967e-07	Qvalue=0.00400896	cis	NA	https://www.gtexportal.org/	NA	White,AfricanAmerican,AmericanIndian;Asian;Unknown	330	Esophagus	Esophagus_Gastroesophageal_Junction	NA	Healthy
eQTLs	1:2709164	0.907874	1:2537464	rs4074789	A/G	G	FAM213B;ENSG00000157870.10	ENSG00000157870.10	protein_coding	Beta=-0.4506	Pvalue=1.101e-05	FDR=3.209e-03	cis	27863251	https://www.blueprint-epigenome.eu/	NA	European	192	Blood	Neutrophils	NA	Healthy
eQTLs	1:2709164	0.995272	1:2537838	rs41300092	C/T	T	TTC34;ENSG00000215912.12	ENSG00000215912.7	protein_coding	slope=0.201375	Pvalue=1.38622e-15	Qvalue=2.60946e-11	cis	NA	https://www.gtexportal.org/	NA	White,AfricanAmerican,AmericanIndian;Asian;Unknown	532	Nerve	Nerve_Tibial	NA	Healthy
eQTLs	1:2709164	0.907874	1:2539006	NA	NA	NA	C1ORF93;4210133	ENSG00000157870.10	protein_coding	Tstat=-3.721514041	Pvalue=0.000251772	Qvalue=0.021948601	cis	24604202	NA	NA	European	261	Blood	Monocytes	Lps2Hrs	Healthy
eQTLs	1:2709164	0.907874	1:2539006	rs10797437	T/C	C	MMEL1;ENSG00000142606.11	ENSG00000142606.11	protein_coding	slope=-0.498504	Pvalue=3.12895e-13	Qvalue=3.24591e-08	cis	NA	https://www.gtexportal.org/	NA	White,AfricanAmerican,AmericanIndian;Asian;Unknown	174	Small_Intestine	Small_Intestine_Terminal_Ileum	NA	Healthy
eQTLs	1:2709164	0.907874	1:2539006	rs10797437	T/C	C	FAM213B;ENSG00000157870.10	ENSG00000157870.10	protein_coding	slope=-0.215968	Pvalue=1.16427e-08	Qvalue=9.3282e-05	cis	NA	https://www.gtexportal.org/	NA	White,AfricanAmerican,AmericanIndian;Asian;Unknown	515	Lung	Lung	NA	Healthy
eQTLs	1:2709164	0.907874	1:2539006	rs10797437	T/C	C	MMEL1;ENSG00000142606.15	ENSG00000142606.11	protein_coding	slope=-0.461816	Pvalue=1.29261e-26	Qvalue=2.98567e-21	cis	NA	https://www.gtexportal.org/	NA	White,AfricanAmerican,AmericanIndian;Asian;Unknown	584	Blood_Vessel	Artery_Tibial	NA	Healthy
eQTLs	1:2709164	0.907874	1:2539400	rs4445406	T/C	C	MMEL1;ENSG00000142606.11	ENSG00000142606.11	protein_coding	slope=-0.445123	Pvalue=4.78629e-16	Qvalue=1.45562e-11	cis	NA	https://www.gtexportal.org/	NA	White,AfricanAmerican,AmericanIndian;Asian;Unknown	584	Blood_Vessel	Artery_Tibial	NA	Healthy
eQTLs	1:2709164	0.907874	1:2539400	rs4445406	T/C	C	MMEL1;ENSG00000142606.15	ENSG00000142606.11	protein_coding	slope=-0.709148	Pvalue=2.16929e-17	Qvalue=2.46572e-12	cis	NA	https://www.gtexportal.org/	NA	White,AfricanAmerican,AmericanIndian;Asian;Unknown	208	Liver	Liver	NA	Healthy
eQTLs	1:2709164	0.907874	1:2539400	rs4445406	T/C	C	FAM213B;ENSG00000157870.14	ENSG00000157870.10	protein_coding	slope=-0.287944	Pvalue=3.97376e-09	Qvalue=3.96424e-05	cis	NA	https://www.gtexportal.org/	NA	White,AfricanAmerican,AmericanIndian;Asian;Unknown	227	Spleen	Spleen	NA	Healthy
eQTLs	1:2709164	0.907874	1:2539400	rs4445406	T/C	C	TTC34;ENSG00000215912.12	ENSG00000215912.7	protein_coding	slope=0.232593	Pvalue=8.92616e-08	Qvalue=0.000879657	cis	NA	https://www.gtexportal.org/	NA	White,AfricanAmerican,AmericanIndian;Asian;Unknown	324	Stomach	Stomach	NA	Healthy
eQTLs	1:2709164	0.907874	1:2539532	rs10910108	A/G	G	FAM213B;ENSG00000157870.10	ENSG00000157870.10	protein_coding	Beta=-0.5317	Pvalue=1.222e-06	FDR=9.863e-04	cis	27863251	https://www.blueprint-epigenome.eu/	NA	European	171	Blood	T-Cells	NA	Healthy
eQTLs	1:2709164	0.907874	1:2539555	rs4278312	A/G	NA	MMEL1;ENSG00000142606.11	ENSG00000142606.11	protein_coding	slope=-0.473235	Pvalue=1.92417e-12	Qvalue=8.44677e-08	cis	29022597	https://www.gtexportal.org/	NA	European|AfricanAmerican|Asian	584	Blood_Vessel	Artery_Tibial	NA	Healthy
eQTLs	1:2709164	0.99057	1:2539796	rs4073285	C/T	T	TTC34;ENSG00000215912.12	ENSG00000215912.7	protein_coding	slope=0.284113	Pvalue=7.50803e-09	Qvalue=6.20921e-05	cis	NA	https://www.gtexportal.org/	NA	White,AfricanAmerican,AmericanIndian;Asian;Unknown	227	Spleen	Spleen	NA	Healthy
eQTLs	1:2709164	0.99057	1:2539796	rs4073285	C/T	T	TTC34;ENSG00000215912.12	ENSG00000215912.7	protein_coding	slope=0.326675	Pvalue=5.57858e-15	Qvalue=2.23265e-10	cis	NA	https://www.gtexportal.org/	NA	White,AfricanAmerican,AmericanIndian;Asian;Unknown	330	Esophagus	Esophagus_Gastroesophageal_Junction	NA	Healthy
eQTLs	1:2709164	0.99057	1:2539796	rs4073285	C/T	T	TTC34;ENSG00000215912.12	ENSG00000215912.7	protein_coding	slope=0.258149	Pvalue=2.44551e-12	Qvalue=3.05333e-08	cis	NA	https://www.gtexportal.org/	NA	White,AfricanAmerican,AmericanIndian;Asian;Unknown	465	Esophagus	Esophagus_Muscularis	NA	Healthy
eQTLs	1:2709164	0.99057	1:2539796	rs4073285	C/T	T	TTC34;ENSG00000215912.12	ENSG00000215912.7	protein_coding	slope=0.207425	Pvalue=1.91073e-06	Qvalue=0.00344211	cis	NA	https://www.gtexportal.org/	NA	White,AfricanAmerican,AmericanIndian;Asian;Unknown	483	Cells_Transformed_fibroblasts	Cells_Cultured_fibroblasts	NA	Healthy
eQTLs	1:2709164	0.99057	1:2539796	rs4073285	C/T	T	TTC34;ENSG00000215912.7	ENSG00000215912.7	protein_coding	Beta=0.7921	Pvalue=2.579e-13	FDR=2.438e-10	cis	27863251	https://www.blueprint-epigenome.eu/	NA	European	171	Blood	T-Cells	NA	Healthy
eQTLs	1:2709164	0.99057	1:2539796	rs4073285	C/T	T	MMEL1;ENSG00000142606.11	ENSG00000142606.11	protein_coding	Beta=-0.4511	Pvalue=1.617e-05	FDR=2.971e-03	cis	27863251	https://www.blueprint-epigenome.eu/	NA	European	192	Blood	Neutrophils	NA	Healthy
eQTLs	1:2709164	0.990541	1:2539981	rs781075670	CACAT/C	C	MMEL1	ENSG00000142606.11	protein_coding	Beta=-0.34	Pvalue= 1.25e-09	NA	cis	29036324	http://gong_lab.hzau.edu.cn/PancanQTL	NA	Multipop	514	Lung	Lung_adenocarcinoma	NA	tumor_LUAD
eQTLs	1:2709164	0.903705	1:2541269	rs10797440	A/G	NA	MMEL1;ENSG00000142606.11	ENSG00000142606.11	protein_coding	slope=-0.712884	Pvalue=3.0285e-08	Qvalue=0.00186711	cis	29022597	https://www.gtexportal.org/	NA	European|AfricanAmerican|Asian	208	Liver	Liver	NA	Healthy
eQTLs	1:2709164	0.903705	1:2541269	rs10797440	A/G	G	MMEL1;ENSG00000142606.11	ENSG00000142606.11	protein_coding	slope=-0.72995	Pvalue=1.00457e-13	Qvalue=1.03535e-08	cis	NA	https://www.gtexportal.org/	NA	White,AfricanAmerican,AmericanIndian;Asian;Unknown	208	Liver	Liver	NA	Healthy
eQTLs	1:2709164	0.900106	1:2542653	rs10910111	A/G	G	MMEL1;ENSG00000142606.11	ENSG00000142606.11	protein_coding	slope=-0.485084	Pvalue=1.71473e-11	Qvalue=6.56036e-07	cis	NA	https://www.gtexportal.org/	NA	White,AfricanAmerican,AmericanIndian;Asian;Unknown	194	Brain	Brain_Caudate_basal_ganglia	NA	Healthy
eQTLs	1:2709164	0.900106	1:2542653	rs10910111	A/G	G	MMEL1;ENSG00000142606.11	ENSG00000142606.11	protein_coding	slope=-0.859472	Pvalue=2.04217e-18	Qvalue=3.73695e-13	cis	NA	https://www.gtexportal.org/	NA	White,AfricanAmerican,AmericanIndian;Asian;Unknown	227	Spleen	Spleen	NA	Healthy
eQTLs	1:2709164	0.995272	1:2544640	rs10752748	G/A	NA	MMEL1;ENSG00000142606.11	ENSG00000142606.11	protein_coding	slope=-0.290645	Pvalue=2.52625e-06	Qvalue=0.0246349	cis	29022597	https://www.gtexportal.org/	NA	European|AfricanAmerican|Asian	469	Adipose_Tissue	Adipose_Visceral_Omentum	NA	Healthy
eQTLs	1:2709164	0.995272	1:2546229	rs6684865	A/G	G	MMEL1	ENSG00000142606.11	protein_coding	Beta=0.17	Pvalue= 7.39e-08	NA	cis	29036324	http://gong_lab.hzau.edu.cn/PancanQTL	NA	Multipop	1092	Breast	Breast_invasive_carcinoma	NA	tumor_BRCA
eQTLs	1:2709164	0.995272	1:2546229	rs6684865	A/G	G	MMEL1	ENSG00000142606.11	protein_coding	Beta=0.63	Pvalue=2.58e-05	NA	cis	29036324	http://gong_lab.hzau.edu.cn/PancanQTL	NA	Multipop	80	Eye	Uveal_Melanoma	NA	tumor_UVM
eQTLs	1:2709164	0.903705	1:2548852	rs10752749	A/C	C	TTC34;ENSG00000215912.12	ENSG00000215912.7	protein_coding	slope=0.298857	Pvalue=5.35279e-09	Qvalue=0.000108603	cis	NA	https://www.gtexportal.org/	NA	White,AfricanAmerican,AmericanIndian;Asian;Unknown	213	Blood_Vessel	Artery_Coronary	NA	Healthy
eQTLs	1:2709164	0.903705	1:2548852	rs10752749	A/C	C	TTC34;ENSG00000215912.12	ENSG00000215912.7	protein_coding	slope=0.106063	Pvalue=6.49644e-06	Qvalue=0.0154128	cis	NA	https://www.gtexportal.org/	NA	White,AfricanAmerican,AmericanIndian;Asian;Unknown	322	Male_reproductive_system	Testis	NA	Healthy
eQTLs	1:2709164	0.907874	1:2551053	rs10910112	T/C	C	MMEL1;ENSG00000142606.11	ENSG00000142606.11	protein_coding	slope=-0.288392	Pvalue=1.61014e-07	Qvalue=0.00151133	cis	NA	https://www.gtexportal.org/	NA	White,AfricanAmerican,AmericanIndian;Asian;Unknown	368	Large_Intestine	Colon_Transverse	NA	Healthy
eQTLs	1:2709164	0.907874	1:2553542	rs74731535	TAGG/T	T	MMEL1;ENSG00000142606.15	ENSG00000142606.11	protein_coding	slope=-0.350385	Pvalue=4.15956e-23	Qvalue=5.13899e-18	cis	NA	https://www.gtexportal.org/	NA	White,AfricanAmerican,AmericanIndian;Asian;Unknown	469	Adipose_Tissue	Adipose_Visceral_Omentum	NA	Healthy
eQTLs	1:2709164	0.907874	1:2553542	rs74731535	TAGG/T	T	MMEL1	ENSG00000142606.11	protein_coding	Beta=-0.36	Pvalue=1.18e-06	NA	cis	29036324	http://gong_lab.hzau.edu.cn/PancanQTL	NA	Multipop	286	Large_Intestine	Colon_adenocarcinoma	NA	tumor_COAD
eQTLs	1:2709164	0.995272	1:2553624	rs3890745	T/C	NA	MMEL1;ENSG00000142606.11	ENSG00000142606.11	protein_coding	slope=-0.208387	Pvalue=5.26137e-07	Qvalue=0.00503152	cis	29022597	https://www.gtexportal.org/	NA	European|AfricanAmerican|Asian	322	Male_reproductive_system	Testis	NA	Healthy
eQTLs	1:2709164	0.903705	1:2553758	rs4474198	C/T	T	TNFRSF14,RP3-395M20.8;ENSG00000157873,ENSG00000238164	ENSG00000238164.2	processed_transcript	ZScore=-4.7393778	Pvalue=2.14E-06	Qvalue=0.001465601	cis	27918533	NA	NA	Dutch	670	Blood	Whole_Blood	NA	Healthy
eQTLs	1:2709164	0.903705	1:2553758	rs4474198	C/T	T	TNFRSF14,RP3-395M20.8;ENSG00000157873,ENSG00000238164	ENSG00000157873.13	protein_coding	ZScore=-4.7393778	Pvalue=2.14E-06	Qvalue=0.001465601	cis	27918533	NA	NA	Dutch	670	Blood	Whole_Blood	NA	Healthy
eQTLs	1:2709164	0.903705	1:2553758	rs4474198	C/T	T	MMEL1	ENSG00000142606.11	protein_coding	Beta=-0.21	Pvalue= 1.02e-04	NA	cis	29036324	http://gong_lab.hzau.edu.cn/PancanQTL	NA	Multipop	369	Liver	Liver_hepatocellular_carcinoma	NA	tumor_LIHC
eQTLs	1:2709164	0.903705	1:2553758	rs4474198	C/T	T	C1orf93	ENSG00000157870.10	protein_coding	Beta=-0.2	Pvalue= 7.32e-06	NA	cis	29036324	http://gong_lab.hzau.edu.cn/PancanQTL	NA	Multipop	494	Male_reproductive_system	Prostate_adenocarcinoma	NA	tumor_PRAD
eQTLs	1:2709164	0.995272	1:2554563	rs12146058	A/G	G	TTC34;ENSG00000215912.12	ENSG00000215912.7	protein_coding	slope=0.35475	Pvalue=2.21188e-13	Qvalue=4.83483e-09	cis	NA	https://www.gtexportal.org/	NA	White,AfricanAmerican,AmericanIndian;Asian;Unknown	305	Pancreas	Pancreas	NA	Healthy
eQTLs	1:2709164	0.995272	1:2555640	rs28568531	T/A	A	TTC34;ENSG00000215912.7	ENSG00000215912.7	protein_coding	slope=0.302343	Pvalue=3.98715e-06	Qvalue=0.0104245	cis	NA	https://www.gtexportal.org/	NA	White,AfricanAmerican,AmericanIndian;Asian;Unknown	605	Skin	Skin_Sun_Exposed_Lower_leg	NA	Healthy
eQTLs	1:2709164	0.995272	1:2556125	NA	C/T	T	TTC34;ENSG00000215912.12	ENSG00000215912.7	protein_coding	slope=0.190894	Pvalue=3.69485e-06	Qvalue=0.0246221	cis	NA	https://www.gtexportal.org/	NA	White,AfricanAmerican,AmericanIndian;Asian;Unknown	174	Small_Intestine	Small_Intestine_Terminal_Ileum	NA	Healthy
eQTLs	1:2709164	0.907874	1:2557376	rs112944993	G/GGAA	GGAA	MMEL1;ENSG00000142606.15	ENSG00000142606.11	protein_coding	slope=0.471129	Pvalue=9.87999e-13	Qvalue=3.21222e-08	cis	NA	https://www.gtexportal.org/	NA	White,AfricanAmerican,AmericanIndian;Asian;Unknown	194	Brain	Brain_Caudate_basal_ganglia	NA	Healthy
eQTLs	1:2709164	0.995272	1:2558308	rs6668149	A/C	NA	MMEL1;ENSG00000142606.11	ENSG00000142606.11	protein_coding	slope=0.586081	Pvalue=4.88572e-21	Qvalue=2.2914e-15	cis	29022597	https://www.gtexportal.org/	NA	European|AfricanAmerican|Asian	574	Thyroid	Thyroid	NA	Healthy
eQTLs	1:2709164	0.995272	1:2560735	rs4648657	A/G	G	TTC34;ENSG00000215912.12	ENSG00000215912.7	protein_coding	slope=-0.143382	Pvalue=2.46935e-07	Qvalue=0.00179113	cis	NA	https://www.gtexportal.org/	NA	White,AfricanAmerican,AmericanIndian;Asian;Unknown	396	Breast	Breast_Mammary_Tissue	NA	Healthy
eQTLs	1:2709164	0.911587	1:2560882	rs4648658	G/A	A	SLC35E2	ENSG00000215790.2	protein_coding	Beta=-0.17	Pvalue= 7.30e-06	NA	cis	29036324	http://gong_lab.hzau.edu.cn/PancanQTL	NA	Multipop	408	Bladder	Bladder_Urothelial_Carcinoma	NA	tumor_BLCA
eQTLs	1:2709164	0.995272	1:2567500	rs6666788	A/G	G	TTC34;ENSG00000215912.12	ENSG00000215912.7	protein_coding	slope=-0.470601	Pvalue=6.9042e-11	Qvalue=2.86368e-06	cis	NA	https://www.gtexportal.org/	NA	White,AfricanAmerican,AmericanIndian;Asian;Unknown	147	Blood	Cells_EBV-transformed_lymphocytes	NA	Healthy
eQTLs	1:2709164	0.995272	1:2567500	rs6666788	A/G	G	MMEL1;ENSG00000142606.15	ENSG00000142606.11	protein_coding	slope=0.422277	Pvalue=1.85506e-16	Qvalue=3.13285e-11	cis	NA	https://www.gtexportal.org/	NA	White,AfricanAmerican,AmericanIndian;Asian;Unknown	174	Small_Intestine	Small_Intestine_Terminal_Ileum	NA	Healthy
eQTLs	1:2709164	0.995272	1:2567500	rs6666788	A/G	G	TTC34;ENSG00000215912.12	ENSG00000215912.7	protein_coding	slope=-0.269413	Pvalue=7.24354e-15	Qvalue=1.49082e-10	cis	NA	https://www.gtexportal.org/	NA	White,AfricanAmerican,AmericanIndian;Asian;Unknown	670	Blood	Whole_Blood	NA	Healthy
eQTLs	1:2709164	0.995272	1:2567500	NA	G/A	G	FAM213B;ENSG00000157870.9	ENSG00000157870.10	protein_coding	Beta=0.278	Pvalue=4.764e-06	NA	cis	28394350	NA	NA	Sardinian	606	Blood	Leukocytes	NA	Healthy
eQTLs	1:2709164	0.976398	1:2570023	rs4648565	A/G	G	TNFRSF14;ENSG00000157873.13	ENSG00000157873.13	protein_coding	slope=-0.135205	Pvalue=2.24481e-05	Qvalue=0.0387838	cis	NA	https://www.gtexportal.org/	NA	White,AfricanAmerican,AmericanIndian;Asian;Unknown	574	Thyroid	Thyroid	NA	Healthy
eQTLs	1:2709164	0.976398	1:2570023	rs4648565	A/G	G	TTC34;ENSG00000215912.12	ENSG00000215912.7	protein_coding	slope=-0.273273	Pvalue=2.30443e-06	Qvalue=0.00938773	cis	NA	https://www.gtexportal.org/	NA	White,AfricanAmerican,AmericanIndian;Asian;Unknown	175	Brain	Brain_Cerebellar_Hemisphere	NA	Healthy
eQTLs	1:2709164	0.976398	1:2570023	rs4648565	A/G	G	TTC34;ENSG00000215912.12	ENSG00000215912.7	protein_coding	slope=-0.272784	Pvalue=3.80952e-09	Qvalue=6.07957e-05	cis	NA	https://www.gtexportal.org/	NA	White,AfricanAmerican,AmericanIndian;Asian;Unknown	221	Male_reproductive_system	Prostate	NA	Healthy
eQTLs	1:2709164	0.995272	1:2574078	rs9970196	T/C	C	TTC34;ENSG00000215912.12	ENSG00000215912.7	protein_coding	slope=-0.551204	Pvalue=6.72026e-16	Qvalue=4.23387e-11	cis	NA	https://www.gtexportal.org/	NA	White,AfricanAmerican,AmericanIndian;Asian;Unknown	237	Pituitary	Pituitary	NA	Healthy
eQTLs	1:2709164	0.995272	1:2574078	rs9970196	T/C	C	TTC34;ENSG00000215912.12	ENSG00000215912.7	protein_coding	slope=-0.236029	Pvalue=7.18866e-09	Qvalue=5.76591e-05	cis	NA	https://www.gtexportal.org/	NA	White,AfricanAmerican,AmericanIndian;Asian;Unknown	368	Large_Intestine	Colon_Transverse	NA	Healthy
eQTLs	1:2709164	0.995272	1:2574078	rs9970196	T/C	C	TTC34;ENSG00000215912.12	ENSG00000215912.7	protein_coding	slope=-0.255519	Pvalue=7.63963e-12	Qvalue=1.11254e-07	cis	NA	https://www.gtexportal.org/	NA	White,AfricanAmerican,AmericanIndian;Asian;Unknown	387	Blood_Vessel	Artery_Aorta	NA	Healthy
eQTLs	1:2709164	0.995272	1:2574078	rs9970196	T/C	T	TTC34,RP13-436F16.1;ENSG00000215912,ENSG00000237058	ENSG00000237058.1	antisense	ZScore=18.8513295	Pvalue=2.87E-79	Qvalue=0	cis	27918533	NA	NA	Dutch	670	Blood	Whole_Blood	NA	Healthy
eQTLs	1:2709164	0.995272	1:2574078	rs9970196	T/C	T	TTC34,RP13-436F16.1;ENSG00000215912,ENSG00000237058	ENSG00000215912.7	protein_coding	ZScore=18.8513295	Pvalue=2.87E-79	Qvalue=0	cis	27918533	NA	NA	Dutch	670	Blood	Whole_Blood	NA	Healthy
eQTLs	1:2709164	0.976414	1:2581542	rs28611770	A/G	G	MMEL1;ENSG00000142606.15	ENSG00000142606.11	protein_coding	slope=0.361978	Pvalue=3.06623e-06	Qvalue=0.0166822	cis	NA	https://www.gtexportal.org/	NA	White,AfricanAmerican,AmericanIndian;Asian;Unknown	233	Adrenal_Gland	Adrenal_Gland	NA	Healthy
eQTLs	1:2709164	0.959215	1:2622489	rs56814247	A/G	G	TTC34;ENSG00000215912.7	ENSG00000215912.7	protein_coding	slope=-0.214942	Pvalue=1.08106e-06	Qvalue=0.004832	cis	NA	https://www.gtexportal.org/	NA	White,AfricanAmerican,AmericanIndian;Asian;Unknown	322	Male_reproductive_system	Testis	NA	Healthy
eQTLs	1:2709164	0.959215	1:2622489	rs56814247	A/G	G	MMEL1;ENSG00000142606.11	ENSG00000142606.11	protein_coding	slope=0.312553	Pvalue=2.91162e-11	Qvalue=6.46086e-07	cis	NA	https://www.gtexportal.org/	NA	White,AfricanAmerican,AmericanIndian;Asian;Unknown	469	Adipose_Tissue	Adipose_Visceral_Omentum	NA	Healthy
eQTLs	1:2709164	0.959215	1:2622489	rs56814247	A/G	G	TNFRSF14;ENSG00000157873.13	ENSG00000157873.13	protein_coding	slope=-0.112011	Pvalue=1.94158e-05	Qvalue=0.0412642	cis	NA	https://www.gtexportal.org/	NA	White,AfricanAmerican,AmericanIndian;Asian;Unknown	581	Adipose_Tissue	Adipose_Subcutaneous	NA	Healthy
eQTLs	1:2709164	1	1:2708430	rs10909839	G/A	A	TTC34;ENSG00000215912.12	ENSG00000215912.7	protein_coding	slope=0.296427	Pvalue=2.54104e-14	Qvalue=6.6171e-10	cis	NA	https://www.gtexportal.org/	NA	White,AfricanAmerican,AmericanIndian;Asian;Unknown	372	Heart	Heart_Atrial_Appendage	NA	Healthy
eQTLs	1:2709164	1	1:2708430	rs10909839	G/A	A	TTC34;ENSG00000215912.12	ENSG00000215912.7	protein_coding	slope=0.196665	Pvalue=2.88902e-17	Qvalue=7.42017e-13	cis	NA	https://www.gtexportal.org/	NA	White,AfricanAmerican,AmericanIndian;Asian;Unknown	574	Thyroid	Thyroid	NA	Healthy
eQTLs	1:2709164	0.99059	1:2720173	rs897625	A/G	NA	MMEL1;ENSG00000142606.11	ENSG00000142606.11	protein_coding	slope=-0.600705	Pvalue=1.99075e-09	Qvalue=0.000311494	cis	29022597	https://www.gtexportal.org/	NA	European|AfricanAmerican|Asian	174	Small_Intestine	Small_Intestine_Terminal_Ileum	NA	Healthy
eQTLs	1:2709164	0.99059	1:2720173	rs897625	A/G	G	MMEL1;ENSG00000142606.15	ENSG00000142606.11	protein_coding	slope=-0.246009	Pvalue=2.87571e-10	Qvalue=3.92988e-06	cis	NA	https://www.gtexportal.org/	NA	White,AfricanAmerican,AmericanIndian;Asian;Unknown	368	Large_Intestine	Colon_Transverse	NA	Healthy
eQTLs	1:2709164	0.99059	1:2720173	rs897625	A/G	G	MMEL1;ENSG00000142606.15	ENSG00000142606.11	protein_coding	slope=-0.363148	Pvalue=2.17917e-08	Qvalue=0.00016707	cis	NA	https://www.gtexportal.org/	NA	White,AfricanAmerican,AmericanIndian;Asian;Unknown	372	Heart	Heart_Atrial_Appendage	NA	Healthy
eQTLs	1:2709164	0.995277	1:2721149	rs2100574	G/A	A	MMEL1;ENSG00000142606.11	ENSG00000142606.11	protein_coding	slope=-0.514499	Pvalue=7.42217e-29	Qvalue=4.33491e-23	cis	NA	https://www.gtexportal.org/	NA	White,AfricanAmerican,AmericanIndian;Asian;Unknown	574	Thyroid	Thyroid	NA	Healthy
eQTLs	1:2709164	0.995277	1:2721149	rs2100574	G/A	A	MMEL1;ENSG00000142606.15	ENSG00000142606.11	protein_coding	slope=-0.473694	Pvalue=8.42436e-35	Qvalue=1.21286e-28	cis	NA	https://www.gtexportal.org/	NA	White,AfricanAmerican,AmericanIndian;Asian;Unknown	574	Thyroid	Thyroid	NA	Healthy
eQTLs	1:2709164	0.995277	1:2721149	rs2100574	G/A	A	TTC34;ENSG00000215912.12	ENSG00000215912.7	protein_coding	slope=0.276125	Pvalue=6.15607e-18	Qvalue=1.61106e-13	cis	NA	https://www.gtexportal.org/	NA	White,AfricanAmerican,AmericanIndian;Asian;Unknown	605	Skin	Skin_Sun_Exposed_Lower_leg	NA	Healthy
eQTLs	1:32738415	0.839784	1:32715641	rs10914539	G/T	T	HDAC1;ENSG00000116478.11	ENSG00000116478.7	protein_coding	slope=-0.241323	Pvalue=4.68317e-08	Qvalue=0.000123023	cis	NA	https://www.gtexportal.org/	NA	White,AfricanAmerican,AmericanIndian;Asian;Unknown	469	Adipose_Tissue	Adipose_Visceral_Omentum	NA	Healthy
eQTLs	1:6530189	1	1:6530189	NA	NA	G	TNFRSF25;ILMN_1765109	ENSG00000215788.5	protein_coding	Beta=0.0534823	Pvalue=1.973e-07	NA	cis	21304890	www.muther.ac.uk/	NA	Caucasian	825	Blood	LCLs	NA	Healthy
eQTLs	1:6530189	1	1:6530189	NA	NA	NA	TNFRSF25;EntrezID=8718	ENSG00000215788.5	protein_coding	NA	Pvalue=9.47371e-15	NA	cis	20502693	http://eqtl.uchicago.edu/cgi-bin/gbrowse/eqtl/	NA	Recruited_in_Germany	1490	Blood	Monocytes	NA	Healthy
eQTLs	1:6530189	0.79678	1:6527333	rs14708	A/G	G	TNFRSF25;ENSG00000215788.9	ENSG00000215788.5	protein_coding	slope=-0.152298	Pvalue=1.23376e-11	Qvalue=1.59723e-07	cis	NA	https://www.gtexportal.org/	NA	White,AfricanAmerican,AmericanIndian;Asian;Unknown	670	Blood	Whole_Blood	NA	Healthy
eQTLs	1:6530189	0.79678	1:6527333	rs14708	A/G	G	TNFRSF25;ENSG00000215788	ENSG00000215788.5	protein_coding	ZScore=-9.4310544	Pvalue=4.05E-21	Qvalue=0	cis	27918533	NA	NA	Dutch	670	Blood	Whole_Blood	NA	Healthy
eQTLs	1:6530189	0.790237	1:6533393	rs61741379	G/C	C	ZBTB48;ENSG00000204859.12	ENSG00000204859.7	protein_coding	slope=0.187382	Pvalue=1.16849e-05	Qvalue=0.0452806	cis	NA	https://www.gtexportal.org/	NA	White,AfricanAmerican,AmericanIndian;Asian;Unknown	221	Male_reproductive_system	Prostate	NA	Healthy
eQTLs	1:65429319	0.730374	1:65267884	rs12123592	G/C	C	JAK1;ENSG00000162434.7	ENSG00000162434.7	protein_coding	Beta=1.029	Pvalue=9.562e-07	FDR=1.728e-03	cis	27863251	https://www.blueprint-epigenome.eu/	NA	European	171	Blood	T-Cells	NA	Healthy
eQTLs	1:66754533	0.708546	1:66738756	rs12119040	C/T	T	PDE4B;ENSG00000184588.17	ENSG00000184588.13	protein_coding	slope=0.12508	Pvalue=2.36054e-06	Qvalue=0.0023736	cis	NA	https://www.gtexportal.org/	NA	White,AfricanAmerican,AmericanIndian;Asian;Unknown	605	Skin	Skin_Sun_Exposed_Lower_leg	NA	Healthy
eQTLs	1:66754533	0.779972	1:66758541	rs630739	C/T	T	FAM13AOS	ENSG00000248019.2	antisense	Beta=0.35	Pvalue=4.10e-11	NA	trans_differentChrom	29036324	http://gong_lab.hzau.edu.cn/PancanQTL	NA	Multipop	178	Adrenal_Gland	Pheochromocytoma_and_Paraganglioma	NA	tumor_PCPG
[truncated: 17,036 more rows]

## Sheet: Table S3
Table S3. Genes tagged by functional relevant MS-related variants
Results from VEP - accession date 2021/03/16
[truncated: 47 more rows]

## Sheet: Table S4
Table S4. MS-related gene targets derived from GWAS and molecular QTLs
[truncated: 2,617 more rows]

[truncated: 7 more sheets: Table S5, Table S6, Table S7, Table S8, Table S9, Table S10, Table S11]
